# Supplementary material for: Mapping dynamic molecular changes in hippocampal subregions after traumatic brain injury through spatial proteomics
Source: Clin Proteomics. 2024 May 12;21:32. doi: 10.1186/s12014-024-09485-6 (PMC11089002; doi:10.1186/s12014-024-09485-6)
Supplement: Supplementary file 2 — Additional file 2: Table S1. Proteins identified by Spectronaut. Table S2. IPA analysis of differentially expressed proteins in PL. Table S3. IPA analysis of differentially expressed proteins in SM. Table S4. IPA analysis of differentially expressed proteins in DG1. Table S5. IPA analysis of differentially expressed proteins in DG2. Table S6. Up-regulated proteins spatially identified in each sub-region and either at both or at each time-point. Table S7. Down-regulated proteins spatially identified in each sub-region and either at both or at each time-point. [file 12014_2024_9485_MOESM2_ESM.xlsx]

## Sheet: S1
PG.ProteinGroups	PG.Genes	PG.ProteinDescriptions	C1_PL	C2_PL	C3_PL	C1_SM	C2_SM	C3_SM	C1_DG1	C2_DG1	C3_DG1	C1_DG2	C2_DG2	C3_DG2	1day post-TBI1day_ 1_PL	1day post-TBI2_PL	1day post-TBI3_PL	1day post-TBI1_SM	1day post-TBI2_SM	1day post-TBI3_SM	1day post-TBI1_DG1	1day post-TBI2_DG1	1day post-TBI3_DG1	1day post-TBI1_DG2	1day post-TBI2_DG2	1day post-TBI3_DG2	7day post-TBI1_PL	7day post-TBI2_PL	7day post-TBI3_PL	7day post-TBI1_SM	7day post-TBI2_SM	7day post-TBI3_SM	7day post-TBI1_DG1	7day post-TBI2_DG1	7day post-TBI3_DG1	7day post-TBI1_DG2	7day post-TBI2_DG2	7day post-TBI3_DG2
A0A1W2P872	Nova2	RNA-binding protein Nova-2	5252.33	4362.48	4619.49	403.171	146.956	272.431	259.031	6134.9	1111.39	4668.55	4415.29	5437.55	1900.16	6436.59	5840.44	223.539	317.514	139.75	896.64	4507.33	3218.58	4533.98	3294.73	3546.33	8565.46	7238.59	13906.6	462.677	0.005	454.818	3187.27	6666.57	3094.79	7621.65	5783.72	4818.29
A2A432	Cul4b	Cullin-4B	2096.24	2395.36	2212.83	937.135	1669.32	1236.61	754.062	2736.29	1469.83	1482.27	2393.44	2785.09	0.005	48.4892	1727.27	1374.16	1381.95	649.377	1411.54	1916.63	1383.57	2041.39	1472.11	845.978	1454.31	2650.68	48236.3	1050.18	1064.32	1283.34	1307.22	6872.76	1336.92	3707.85	0.005	2671.73
A2A5R2	Arfgef2	Brefeldin A-inhibited guanine nucleotide-exchange protein 2	523.316	862.037	449.192	0.005	535.403	1049.49	988.497	1304.1	1017.18	284.347	1146.08	1158.87	111.154	0.005	0.005	1016.57	918.573	379.69	1111.53	1084.63	660.891	1093.83	296.693	267.29	1382.08	1027.65	4.23606	1200.42	908.995	394.575	829.348	0.005	510.832	977.465	3.67096	857.306
A2A690	Tanc2	Protein TANC2	5810.61	4926.96	4761.81	12893.8	5977.01	4965.53	4885.69	2644.42	4601.61	2044.76	3359.12	2143.38	1565.8	2293.92	1484.73	5125.68	4923.15	6168.13	3787.3	3649.55	2994.62	2755.16	2577.82	1862.78	4779.11	5673.79	1330.49	6505.47	6593.99	4496.74	4126.99	1846.17	3382.68	2066.82	2975.41	2846.21
A2A699	Fam171a2	Protein FAM171A2	82.0885	4499.7	3062.35	8688.25	6867.93	3323.74	3446.16	2266.7	3392.35	0.005	1739.42	5580.99	0.005	7340.22	0.005	4296.72	3834.92	2608.46	2194.56	1918.25	1867.99	1132.68	1498.55	1736.1	2011.64	436.629	0.005	2528.21	444.716	1514.34	1958.2	0.005	1226.46	690.194	0.005	1426.9
A2A8L5	Ptprf	Receptor-type tyrosine-protein phosphatase F	0.005	0.005	744.57	1084.65	1194.5	575.816	685.527	990.774	1190.66	950.208	787.799	522.944	0.005	0.005	0.005	0.005	1328.83	1124.59	1329.59	2238.19	1151.67	0.005	1047.14	675.297	956.229	0.005	0.005	2478.89	0.005	2262.61	2018.43	2411.94	2866.03	4.68459	541.106	1533.94
A2A8Z1	Osbpl9	Oxysterol-binding protein-related protein 9	597.343	0.005	194.975	0.005	69.8812	163.478	0.005	80.8061	135.849	194.702	0.005	0.005	0.005	0.005	2.8308	71.2835	193.051	73.0751	209.755	260.472	267.271	231.997	111.943	0.005	450.163	18.5973	0.005	343.954	348.961	0.005	188.045	2.43853	357.412	0.821228	3.61042	253.05
A2ADY9	Ddi2	Protein DDI1 homolog 2	6218.65	5216.07	5705.96	7904.99	4609.31	5057.61	7886.16	7849.35	5434.62	7215.93	8895.09	7334.28	3700.42	8344.93	2252.48	3935.21	4600.36	4556.58	4517.64	7208.15	7519.96	8212.31	6495.53	7677.24	6588.75	5954.86	6204.59	5960.98	5145.77	4494.74	8046.49	9695.69	7286.4	12176.1	6214.03	7963.61
A2AF47	Dock11	Dedicator of cytokinesis protein 11	0.005	0.005	0.005	0.005	949.369	0.005	1384.02	2148.83	0.005	0.005	2564.05	1349.71	0.005	657.577	0.005	813.919	0.005	530.177	2109.62	2112.53	1851.45	2342.24	0.005	1920.19	1826.88	1980.92	0.005	2424.97	0.005	1110.38	1452.82	1631.42	1443.72	4533.04	0.005	1820.41
A2AFR3	Frmpd4	FERM and PDZ domain-containing protein 4	891.08	0.005	934.068	3284.43	1930.55	1182.88	1039.36	0.005	811.355	543.696	453.228	0.005	1054.35	1348.68	0.005	2227.88	2020.6	1395.54	1202.86	1024.69	0.005	0.005	0.005	0.005	1503.2	1535.78	0.005	2159.4	1895.48	1771.74	938.78	0.005	0.005	0.005	0.005	772.997
A2AG06	Meioc	Meiosis-specific coiled-coil domain-containing protein MEIOC	5922.41	8302.21	3057.09	587.23	0.005	10252.7	7185.3	12631.4	13480.3	7950.01	16126.6	7738.7	9539.47	0.005	7081.25	6835.73	3867.82	0.005	8778.14	8587.48	6858.88	7749.93	4866.35	2049.24	8582.18	8940.26	0.005	6198.64	5551.03	2465.06	3516.06	4667.78	5106.83	4073.58	5161.98	1914.42
A2AG50	Map7d2	MAP7 domain-containing protein 2	1606	1487.88	4154.22	7108.77	1113.38	1324.95	1002.84	1242.35	1475.11	1101.23	908.104	686.463	3140.85	6808.54	1807.58	2972.52	2069.21	2108.23	2950.6	2075.4	1834.55	1333.22	2557.79	2367.71	1263.12	969.903	2023.66	1217.1	1290.96	2310.6	914.585	103.261	1255.73	0.005	0.005	1427.3
A2AGL3	Ryr3	Ryanodine receptor 3	0.005	0.005	191.485	0.005	0.005	181.457	0.005	0.005	0.005	0.005	0.005	0.005	0.005	0.005	0.005	0.005	1309.76	0.005	0.005	400.219	0.005	0.005	0.005	0.005	161.593	0.005	0.005	507.935	0.005	0.005	0.005	0.005	0.005	0.005	0.005	0.005
A2AGT5	Ckap5	Cytoskeleton-associated protein 5	4371.44	4756.23	4275.62	1378.72	5199.91	4878.85	3713.1	4075.4	3920.13	2951	3452.42	1849.62	4808.89	1549.76	2260.14	5226.96	4753.51	3262.61	4479.24	4272.87	2977.86	3349.04	2399.89	3400.27	4679.82	4703.56	2878.67	5068.6	4652.32	3881.56	3330.64	2522.49	3136.27	3159	2894.7	3928.34
A2AHG0	Lzts3	Leucine zipper putative tumor suppressor 3	1116.51	544.836	652.374	2024.64	1264.31	721.468	436.109	1101.51	567.041	479.348	1513.1	602.405	0.005	867.3	610.645	682.319	1148.69	641.801	477.391	846.336	618.633	486.871	391.774	771.029	752.494	28.2884	0.005	696.108	485.533	433.257	733.388	5.75456	645.415	564.575	1526.57	822.49
A2AHL1;Q8C5H1	Ano3;Ano4	Anoctamin-3;Anoctamin-4	586.636	0.005	827.036	0.005	411.659	1141.76	0.005	128.712	248.363	0.005	0.005	0.005	0.005	0.005	0.005	932.404	936.814	0.005	645.341	124.5	0.005	0.005	0.005	0.005	697.265	0.005	0.005	745.557	344.804	0.005	0.005	0.005	0.005	0.005	0.005	0.005
A2AJA9	Ajm1	Apical junction component 1 homolog	7433.6	4388.88	5433.74	20885.7	7316.09	6613.91	9234.43	7441.15	7792.08	8298.58	8206.88	7663.97	1251.85	5953.23	4586.15	6077.61	7358.33	9300	5712.63	7421.96	7814.09	6889.27	7427.5	7084.69	5006.42	4843.43	3121.33	6911.63	6626.73	6562.69	8312.88	8614.75	8301.5	10073.8	8447.01	7347.16
A2AJI0	Map7d1	MAP7 domain-containing protein 1	5269.07	2516.59	6986.81	11560.7	2725.63	2637.6	4402.85	4281.8	3060.3	4755.67	2232.14	1463.47	2190.99	8168.29	3721.9	2339.18	4113.91	2186.52	3507.47	5593.03	4986.61	2818.41	7466.83	6164.52	4494.22	4191.04	4961.99	2658.09	2752.51	4260.12	2974.34	2624.32	4654.19	4193.45	6887.71	4976.04
A2AKX3	Setx	Probable helicase senataxin	57683.6	72789.3	45612.4	33432.8	69038.1	68657.8	87730.7	82184.7	82897.6	0.005	96113.2	108712	57156.7	0.005	91325.8	0.005	76836.9	77475.1	69067.4	0.005	90277.9	80206.9	0.005	0.005	65185.1	78962.7	78800.7	0.005	83937	60995	89777.8	0.005	91464.3	146316	0.005	74785.7
A2ALK8	Ptpn3	Tyrosine-protein phosphatase non-receptor type 3	846.286	2992.67	942.561	1703.35	290.298	322.058	0.005	0.005	645.343	0.005	0.005	0.005	0.005	1190.06	0.005	1254.66	1055.75	1608.68	1164.58	1724.51	1775.98	0.005	1018.47	481.206	0.005	1047.8	0.005	802.6	0.005	2927.62	6380.75	0.005	1668.66	0.005	0.005	1535.29
A2ALS5	Rap1gap	Rap1 GTPase-activating protein 1	5201.52	4837.28	4433.05	4962.42	7783.68	8825.89	5616.04	6516.05	10218.9	6137.72	4770.76	4316.39	2262.98	1694.03	6789.51	7172.04	7052.5	4913.26	7404.56	3837.7	4507.25	5426.97	4079.27	3107.55	6801.47	6348.64	3045.97	7061.95	7472.86	6529.9	7306.9	1358.18	3378.77	1278.76	3966.9	4395.9
A2ALU4	Shroom2	Protein Shroom2	2898.83	3060.64	3589.03	4935.41	3113.95	3459.1	2007.43	2593.61	2673.09	1055.98	2594.75	1355.88	57.7196	1972.34	1912.93	3170.05	2696.12	1945.32	2344.12	1705.03	1036.91	1376.44	1123.32	637.526	3278.83	3255.62	3322.73	2878.08	3596.16	2202.48	2323.38	1852.78	1746.07	1884.91	400.135	1244.5
A2AN08	Ubr4	E3 ubiquitin-protein ligase UBR4	5457.76	4974.45	5720.93	1536.63	6541.36	7780.59	4972.26	6286.87	7559.56	5161.3	5016.19	4297.61	4010.71	4193.74	1627.24	6393.6	6976.8	4140.94	7367.3	7518.72	6342.96	5892.27	4577.67	4237.04	6868.78	6306.19	4536.16	6612.9	8257.83	5267.2	5306.79	5160.29	5661.36	4481.31	5027.51	6162.83
A2AP18	Plch2	1-phosphatidylinositol 4,5-bisphosphate phosphodiesterase eta-2	780.357	1289.65	2400.45	3932.26	1632.27	3545.49	3546.14	2535.02	2648.86	1541.56	1725.8	828.303	1482.3	1636.73	0.005	1883.58	2054.61	870.066	1999.25	1446.18	1974.8	483.027	464.615	1289.88	3258.77	2266.2	0.005	3138.27	3694.28	3490.83	2766.35	696.623	1040.52	0.005	2.45176	1572.56
A2APX8	Scn1a	Sodium channel protein type 1 subunit alpha	0.005	0.005	228.704	6717.89	752.509	1179.72	0.005	0.005	1016.4	0.005	0.005	0.005	0.005	3451.02	0.005	1937.5	1184.63	0.005	1913	1784.59	0.005	1340.68	0.005	1007.53	0.005	1892.76	0.005	420.898	3877.25	1088.78	2069.12	0.005	0.005	0.005	0.005	913.137
A2AQ25	Skt	Sickle tail protein	2463.71	1708.47	2536.75	5318.29	4000.82	2792.27	4045.83	2791.08	3317.11	3380.78	2240.24	2190.59	539.974	373.442	3.64671	1674.03	3171.91	2363.92	1727.16	2616.13	2191.18	1623.09	1290.89	1353	1739.72	1779.83	0.005	2474.49	4043.15	1491.82	2634.02	904.905	1738.05	1114.01	1855.53	1859.43
A2ARP1	Ppip5k1	Inositol hexakisphosphate and diphosphoinositol-pentakisphosphate kinase 1	672.721	0.005	1144.4	905.245	346.65	870.676	239.401	485.163	783.791	32.7069	632.555	0.005	0.005	741.673	932.73	628.582	853.089	519.394	649.052	625.615	387.231	528.813	843.915	0.005	1188.39	0.005	2.8405	525.322	603.04	623.206	408.17	0.005	298.943	0.005	1007.19	227.071
A2ARS0	Ankrd63	Ankyrin repeat domain-containing protein 63	4935.13	4456.89	1713.25	6666.05	8248.94	7055.35	0.005	0.005	1286.18	0.005	0.005	0.005	0.005	2594.89	6006.54	6032.15	8088.66	9535.73	1192.48	0.005	0.005	0.005	0.005	0.005	8518.25	14169.3	3760.69	8593.63	7235.66	5102.33	0.005	0.005	0.005	0.005	0.005	0.005
A2ASQ1	Agrn	Agrin	1636.92	339.24	1200.63	12705.4	5665.93	3978.02	3156.04	2793.83	6254.61	3015.64	2334.16	318.107	46.8581	2288.33	2457.85	1514.71	2686.16	3248.41	2905.12	1690.57	2728.98	1826.38	1163.65	1486.62	3532.07	3890.9	440.499	5333.84	3290.38	3912.35	6647.78	2312.93	3623.34	2423.03	2675.69	3162.46
A2AT37	Upf2	Regulator of nonsense transcripts 2	0.005	0.005	695.725	608.529	849.715	613.659	1662.87	1408.4	325.237	2208.05	2940.96	0.005	0.005	663.165	1106.65	446.104	942.562	1376.15	535.537	2164.69	2015.23	1671.08	1353.46	1075.84	1612.72	3247.17	0.005	1477.46	2439.64	0.005	1066.01	7038.77	2437.74	2659.5	258802	2027.96
A2AV25	Fibcd1	Fibrinogen C domain-containing protein 1	1518.01	401.006	1503.49	0.005	0.005	0.005	0.005	0.005	0.005	0.005	0.005	0.005	2611.41	1538.28	0.005	0.005	0.005	959.384	0.005	0.005	0.005	0.005	0.005	0.005	2320.93	2356.92	4848.28	0.005	0.005	0.005	0.005	0.005	0.005	0.005	0.005	0.005
A2AWA9	Rabgap1	Rab GTPase-activating protein 1	2018.53	2014.18	1886.65	3588.72	3576.68	4243.22	1983.11	2623.18	4102.19	2657.93	2728.7	1414.54	1121.11	2185.24	4373.9	3047.84	3237.26	2089.11	3212.47	1973.17	1771.93	3050.01	1307.76	1696.32	2512.93	1324.25	0.005	2118.69	3285.53	2014.99	2665.72	1791.16	1377.81	1199.11	106.22	2194.42
A2BDX3	Mocs3	Adenylyltransferase and sulfurtransferase MOCS3	118.921	0.005	189.645	0.005	175.082	181.062	0.005	485.708	189.224	0.005	0.005	0.005	0.005	0.005	0.005	148.414	320.099	145.567	276.302	563.689	229.249	274.74	0.005	0.005	242.186	0.005	0.005	0.005	0.005	190.858	0.005	0.005	0.005	0.005	0.005	0.005
A2BIM8;B5X0G2;P02762;P04938;P11588;P11589;P11591	Mup18;Mup17;Mup6;Mup11;Mup1;Mup2;Mup5	Major urinary protein 18;Major urinary protein 17;Major urinary protein 6;Major urinary protein 11;Major urinary protein 1;Major urinary protein 2;Major urinary protein 5	0.005	0.005	232.417	0.005	0.005	412.797	0.005	0.005	183.208	0.005	0.005	0.005	0.005	18519.7	746.399	838.486	4852.23	1237.46	1478.46	6264.38	1967.41	0.005	2138.61	1226.65	3829.77	2406.7	5283.07	2776.52	5027.42	2903.33	3424.48	300996	2467.12	0.005	462.628	0.005
A2CG49	Kalrn	Kalirin	17587.3	20907.8	18116	29724.5	21433.5	22851.5	14417.2	12215.1	22201	11377.7	9149.08	9593.99	10977.1	8537.76	20265.4	24033.6	20623	18818.1	20351.5	12249.9	11837.8	12579	12705.3	12598.9	17019.2	15078.8	15589.5	22389.1	17720.5	25576.7	13571.2	9428.63	11574.6	8568.45	8459.54	11088.3
A2RSJ4	Uhrf1bp1l	UHRF1-binding protein 1-like	0.005	0.005	626.323	0.005	0.005	325.206	0.005	0.005	287.642	0.005	0.005	0.005	0.005	0.005	0.005	308.427	422.826	0.005	189.244	440.096	0.005	0.005	0.005	0.005	655.201	0.005	1.2864	680.524	0.005	0.005	205.906	0.005	0.005	0.005	0.005	0.005
A2RT62	Fbxl16	F-box/LRR-repeat protein 16	19624.4	20424.7	13242.9	8590.53	16800	18244	9363.18	11284.8	12246.6	9424.9	9001.01	8252.69	21849.7	18567	16307.3	22752.6	19586.8	10882.6	13300.8	10194.9	4921.75	8800.25	3910.49	4324.44	17516.2	17357.1	20124.6	15686.4	12384.9	12683.8	10189.2	4199.73	5779.62	7339.58	9237.5	7872.48
A3KFX0	Nt5c1a	Cytosolic 5'-nucleotidase 1A	0.005	0.005	0.005	0.005	0.005	201.643	908.328	3592.34	847.757	1880.52	4197.97	0.005	0.005	0.005	1.14158	0.005	0.005	0.005	999.015	2286.16	2880.92	2034.51	1926.81	1603.85	433.032	0.005	0.005	473.739	0.005	0.005	122.907	1963.86	2293.75	2339.3	1915.13	2137.31
A3KGB4	Tbc1d8b	TBC1 domain family member 8B	0.005	0.005	0.005	0.005	0.005	0.005	0.005	0.005	0.005	0.005	0.005	0.005	0.005	0.005	0.005	0.005	0.005	0.005	215.004	417.092	60.2701	62.2748	55.1932	0.005	0.005	0.005	0.005	0.005	0.005	0.005	0.005	0.005	0.005	0.005	0.005	0.005
A3KMP2	Ttc38	Tetratricopeptide repeat protein 38	147.208	1000.67	649.52	157.311	224.59	1075.91	869.072	865.647	1095.82	1624.36	1596.82	1.05522	0.005	193.244	0.005	460.281	856.976	463.91	820.032	809.004	443.9	941.048	804.462	770.865	902.656	0.005	2500.41	1227.3	1329.02	717.073	837.082	1164.38	744.048	10.281	0.005	1240.79
A6H5Y3	Mtr	Methionine synthase	0.005	0.005	291.653	0.005	129.264	216.381	45.2464	289.134	351.997	267.439	0.005	0.005	0.005	1.02557	0.005	244.334	798.103	164.099	478.482	1133.21	425.662	525.781	410.046	0.005	859.204	0.005	0.005	283.618	0.005	0.005	158.535	1.52681	191.794	0.005	0.005	216.115
A6H5Z3	Exoc6b	Exocyst complex component 6B	4400.91	6423.54	3345.54	6533.51	5213.29	4307.17	1406.46	2740.01	2938.94	2296.87	2463.55	4517.84	3730.4	2749.74	4227.18	2887.86	2251.85	3387.54	1330.33	1042.38	923.319	1415.13	518.882	842.306	3060.84	1959.58	2606.36	3777.52	4323.42	3207.93	2167.8	131.927	2134.26	2.62512	0.005	1249.1
A6H630	Armt1	Damage-control phosphatase ARMT1	5661.29	962.357	4453.04	9170.12	3853.86	2744.33	3757.53	4162.83	2546.03	2960.67	3623.74	2089.08	2830	1421.27	4184.93	2541.64	2692.04	2224.43	2290.11	2806.86	2649.01	3238.17	2100.03	2442.45	3806.02	7263.66	2893.35	2827.03	4793.19	2895.67	3023.54	5532.29	2903.03	3238.49	5408.6	2053.84
A6H6A9	Rabgap1l	Rab GTPase-activating protein 1-like	0.005	0.005	0.005	2022.66	106.609	603.277	0.005	141.141	511.576	0.005	0.005	0.005	0.005	0.005	0.005	253.537	815.88	939.731	792.231	788.877	0.005	602.47	0.005	0.005	0.005	0.005	16.3489	513.638	531.945	0.005	0.005	0.005	0.005	0.005	0.005	405.407
A6X935	Itih4	Inter alpha-trypsin inhibitor, heavy chain 4	0.005	0.005	0.005	0.005	0.005	0.005	0.005	0.005	0.005	0.005	0.005	0.005	3145.57	5742.05	2129.28	3613.97	3732.43	2993.58	2636.19	3657.57	1573.97	1494.43	841.342	613.076	2026.47	4648.78	0.005	4211.47	4839.57	898.195	1466.55	2985.85	1900.31	3361.75	0.005	0.005
B0F2B4	Nlgn4l	Neuroligin 4-like	3033.66	1488.06	1263.64	6552.53	2884.54	2497.48	2901.86	1898.7	2873.82	2353.78	2176.46	1044.79	866.678	1880.22	2121.66	1868.06	2658.44	2430.69	1525.29	2032.26	1659.71	1334.62	602.267	380.145	1822.12	1178.62	0.005	3066.51	2451.44	2368.81	2382.8	1156.38	1804.12	1698.88	1489.79	1446.13
B0V2N1	Ptprs	Receptor-type tyrosine-protein phosphatase S	16377.3	17116.4	14755.7	18922.7	17097.5	20649.6	15881	15194.4	16847.7	13570	17026.4	16405.2	7463.36	10557.5	12161.5	20916.5	18893	15641.3	15376.5	15260.8	14476.6	15435.7	12647.9	12809.3	15195.9	16925.8	6943.05	18421.7	18647.8	14676.9	13023.2	9644.55	11068.9	16956.1	11961.1	11820.5
B1AR13	Cisd3	CDGSH iron-sulfur domain-containing protein 3, mitochondrial	0.005	0.005	0.005	0.005	0.005	3.10168	0.005	0.005	1.54549	0.005	0.005	0.005	0.005	0.005	0.005	0.005	1	1.24654	0.784127	0.247558	0.005	0.005	0.005	0.005	0.005	0.005	0.005	1.50782	0.005	0.005	0.005	0.0158146	0.005	0.005	0.005	0.005
B1ARW8		Uncharacterized protein C1orf122 homolog	10893.5	12501.6	0.005	26526.8	10608.7	10206.2	9630.54	11008.6	10518.7	10978.2	9141.71	13278.6	12069.2	14333.5	16157.8	12442.9	10959.2	11471.3	13127.6	13274.9	13203.9	14752.7	20360.2	23536.5	0.005	10023.2	16294.5	8308.88	11706.4	14694.9	11245.9	13897.3	17827.8	10917.5	11202.2	14709
B1AVZ0	Uprt	Uracil phosphoribosyltransferase homolog	198.265	0.005	239.887	0.005	0.005	142.142	425.383	239.465	201.413	0.005	0.005	0.005	3.8004	0.005	4.57187	352.073	792.576	165.364	757.692	652.42	523.202	645.416	380.442	0.005	1182.08	0.005	0.005	229.629	0.005	394.752	749.612	3.83556	511.901	1168.98	0.005	520.087
B1AWN6	Scn2a	Sodium channel protein type 2 subunit alpha	6794.37	6430.79	7482.74	9259.98	7444.06	11652.1	4698.7	4869.07	7014.01	3758.7	4319.85	3734.4	4425.37	3845.46	6299.81	13747.9	8062.7	6852.97	9849.89	4975.58	5530.83	5015.81	4588.02	4553.37	5977.89	5494.8	4732.95	8618.65	9771.17	5632.2	4104.34	1728.92	3363.14	911.552	2526.79	3750.84
B1AXH1	Nhsl2	NHS-like protein 2	2079.3	1083.4	1610.57	4044.75	1887.67	2467.26	3733.94	3749.59	2817.37	4592.84	3900.98	3309.77	1050.22	1001.53	892.026	1714.13	1493.51	1715.74	2008.08	1857.89	2767.69	3281.86	2761.36	2986.12	1451.29	68.0061	0.005	1735.54	1389.12	1546.73	2591.58	2121.01	2236.72	1446.03	2932.68	3137.51
B1AXV0	Frrs1l	DOMON domain-containing protein FRRS1L	8676.67	9239.57	7801	11042.6	6957.32	5978.8	4131.72	4048.63	4355.65	4683.73	1343.52	2662.43	7756.58	8592.13	2137.38	4896.72	5850.44	3094.43	4939.45	3793.68	2307.04	2351.54	3249.38	2742.47	4681.6	5609.64	6473.26	3417.26	3731.75	6487.92	1898.35	729.328	1508.13	2021.21	1677.96	1702.24
B1AY13	Usp24	Ubiquitin carboxyl-terminal hydrolase 24	413.806	0.005	441.098	1581.33	810.17	514.303	1091.6	409.021	218.523	0.005	733.432	0.005	0.005	487.261	1401.57	995.992	542.607	904.102	776.307	833.548	700.862	626.92	342.536	0.005	988.226	0.005	0.005	1184.48	883.478	0.005	703.392	0.005	671.069	446.296	0.005	917.054
B1AZA5	Tmem245	Transmembrane protein 245	0.005	421.633	304.03	1133.21	0.005	634.693	943.865	873.392	856.407	1088.03	1039.82	0.005	0.005	224.749	0.005	0.005	417.094	538.063	729.529	1385.04	979.063	425.684	527.865	402.962	528.027	0.005	0.005	414.666	0.005	0.005	1633.16	0.005	1887.65	0.005	0.005	1019.79
B1AZI6	Thoc2	THO complex subunit 2	5328.94	0.005	1162.69	2956.2	0.005	0.005	0.005	0.005	0.005	0.005	0.005	11387.6	9491.26	6477.49	6136.61	0.005	0.005	4862.33	0.005	0.005	2364.55	2504.42	3679.25	2548.12	4364.15	0.005	0.005	0.005	0.005	5435.57	4649.08	11646.5	0.005	0.005	0.005	3755.69
B1AZP2	Dlgap4	Disks large-associated protein 4	3924.94	5266.64	3909.76	7060.92	4500.64	4306.86	1119.92	2292.45	2671.25	2325.2	996.301	0.005	2024.23	1047.01	935.317	4098.78	3725.66	1767.05	2595.45	1645.02	1150.64	1350.07	2644.73	1912.75	1894.37	1945.42	0.005	2185.04	2400.66	4210.47	1703.26	0.005	1366.43	2150.8	0.005	1703.95
B2RQC6	Cad	CAD protein	663.871	670.044	1028.27	889.901	478.221	1978.64	591.302	2522.14	2839.84	719.846	3387.61	2651.53	0.005	0.005	0.005	1279.12	2208.07	1622.62	2330.58	1508.39	1524.04	1713.91	1601.93	1029.75	1490.87	0.005	0.005	3615.7	1747.29	1195.99	3384.41	1885.14	4326.76	2513.43	1795.18	2416.56
B2RR83	Ythdc2	3'-5' RNA helicase YTHDC2	2477.52	2662.62	1731.58	0.005	2145.38	3155.64	3143.28	2552.45	2827.19	3162.74	2255.66	0.005	2709.45	0.005	0.005	1393.42	3555.43	1262.38	3326.86	4783.49	2137.43	1881.95	1046.13	0.005	3150.49	2001	2028.27	2154.49	703.687	982.745	1315.39	1667.54	1989.54	2176.3	0.005	1599.65
B2RSH2	Gnai1	Guanine nucleotide-binding protein G(i) subunit alpha-1	45045.1	47247.5	32924.1	63908.8	44893.6	51446.6	32115.8	33731.4	42530.9	34467.7	33630	43270.4	32632.6	36837	34098.2	48809.5	48907.5	49773	35367.5	31467.8	29072.8	28634.1	26361.6	29607.1	40940.9	35759.9	31841	52401.3	46248.9	43924.1	34852.5	31852.5	22611	36869	27528.2	22162.1
B2RUJ5	Apba1	Amyloid-beta A4 precursor protein-binding family A member 1	1988.92	2310.41	1697.03	9240.18	3093.16	2808.1	3975.76	3141.18	3640.84	2310.96	3388.67	2681.88	848.07	2449.83	1.37154	2032.16	2745.17	1279.56	2935.57	3106.91	3120.58	2948.53	1771.94	3285.72	2903.32	1186.6	2865.26	2285.37	2403.49	4204.86	2649.45	1579.95	3004.8	2543.25	1782.55	1417.1
B2RXS4	Plxnb2	Plexin-B2	915.328	405.964	891.395	1922.23	1943.23	1773.85	1583.97	1530.92	1772.39	1596.42	1681.95	834.468	869.031	535.716	105.462	1135.55	1608.23	1242.36	1741.43	1343.55	1244.68	1388.85	837.669	1051.01	2203.5	1727.76	343.177	3282.36	3100.61	4732.59	3626.61	5321.15	5790.04	2783.78	3209.9	4575.25
B5TVM2	Ildr2	Immunoglobulin-like domain-containing receptor 2	0.005	0.005	0.005	0.005	0.005	0.005	0.005	0.005	0.005	0.005	0.005	0.0089339	0.005	0.005	0.005	0.005	0.005	0.005	1.28807	1	0.005	0.005	1.6893	0.005	0.005	0.005	0.005	0.005	0.005	0.005	0.005	0.005	0.005	0.005	0.005	0.005
B9EHT4	Clip3	CAP-Gly domain-containing linker protein 3	0.005	0.005	0.005	0.005	0.005	0.005	0.005	0.005	1	0.005	0.005	0.005	0.005	0.005	0.005	0.005	0.539711	0.005	0.005	1.6948	0.005	0.005	0.005	0.005	0.005	0.005	0.005	0.005	0.005	0.005	0.005	0.005	0.005	0.005	0.005	0.005
B9EJ80	Pdzd8	PDZ domain-containing protein 8	0.005	0.005	488.573	506.302	768.88	451.559	0.005	128.744	306.838	1208.48	456.157	718.671	0.005	1532.55	0.005	270.373	436.68	0.005	291.607	801.3	1176.45	644.451	533.926	719.301	225.321	0.005	0.005	725.872	0.005	0.005	764.369	0.005	695.198	0.005	0.005	549.419
B9EJ86	Osbpl8	Oxysterol-binding protein-related protein 8	1253.51	413.067	1756.58	3159.63	1782.63	1223.79	3411.62	1699.95	1167.33	954.92	1633.75	804.872	2713.64	2417.96	2148.71	1051.71	976.733	1157.63	1610.4	1434.87	1025.93	1363.06	1000.53	1039.83	1125.24	1479.38	0.005	959.513	1055.9	1042.78	942.38	7.86981	897.833	2187.21	1114.15	1279.98
B9EJA2	Cttnbp2	Cortactin-binding protein 2	14384.9	16099	19190.8	22373.8	17319.2	16648.3	13824.9	14761.4	15889.3	18746.3	12538	14617.5	9925.9	12165.7	15582.4	15580.7	17626.8	16127.2	13894.4	11638.9	12258.8	14121.7	16500.7	16020.8	12630.5	13465.2	8886.01	14463	13872.3	16558.3	11470.7	12596	10918.4	10256.8	13613.4	12569.7
B9EKR1	Ptprz1	Receptor-type tyrosine-protein phosphatase zeta	85143.1	85281.3	81809.6	127301	100850	94172.8	92376.5	90386.8	93456.4	98438.9	91496.3	105301	71981.8	75298.3	111664	114891	87451.3	91650.3	110050	76883.9	86149.3	102897	75875.8	72113.9	51157.1	63219.8	79904	86218.3	102057	100105	88017.6	66209.8	72296.3	94707.5	119889	107474
C0HKD8;C0HKD9	Mfap1a;Mfap1b	Microfibrillar-associated protein 1A;Microfibrillar-associated protein 1B	4890.38	836.827	1499.06	223.424	0.005	0.005	174.785	769.008	500.82	3882.95	5057.31	1438.25	3406.01	2934.48	1816.44	0.005	0.005	0.005	1290.78	2228.3	1686.39	1601.16	1445.09	1681.8	2361.18	1846.49	7043.96	0.005	0.005	0.005	1513.18	723.804	2036.16	5331.44	2744.94	2170.75
C0HKE1;C0HKE2;C0HKE3;C0HKE4;C0HKE5;C0HKE6;C0HKE7;C0HKE8;C0HKE9;Q64523;Q6GSS7;Q8BFU2;Q8CGP5;Q8CGP6;Q8CGP7;Q8R1M2	H2ac4;H2ac6;H2ac7;H2ac8;H2ac11;H2ac13;Hist1h2an;Hist1h2ao;Hist1h2ap;H2ac20;Hist2h2aa1;H2aw;Hist1h2af;H2ac12;H2ac15;H2aj	Histone H2A type 1-B;Histone H2A type 1-C;Histone H2A type 1-D;Histone H2A type 1-E;Histone H2A type 1-G;Histone H2A type 1-I;Histone H2A type 1-N;Histone H2A type 1-O;Histone H2A type 1-P;Histone H2A type 2-C;Histone H2A type 2-A;Histone H2A type 3;Histone H2A type 1-F;Histone H2A type 1-H;Histone H2A type 1-K;Histone H2A.J	652949	913130	879835	1.02692e+06	377365	303726	1.03405e+06	1.71397e+06	407570	1903148	1.87928e+06	1.47946e+06	2605762	1.80673e+06	1.13755e+06	197363	183599	362084	399584	959727	1.02907e+06	1.50629e+06	1.28142e+06	950735	673948	1.08157e+06	765954	287026	395242	499712	933310	426600	1.32698e+06	1.33627e+06	2.32821e+06	1.78532e+06
D3YVF0	Akap5	A-kinase anchor protein 5	6507.39	6084.2	7777.11	16961.2	4700.91	5136.77	5522.21	4788.85	5584.29	5575.68	4376.21	5602.68	2420.38	8871.33	5243.16	5897.96	5028.12	4588	5053.3	4695.75	3703.05	4523.23	4556.15	4058.81	6724.26	7247.13	5093.02	5320.31	5733.79	9984.6	6917.69	5310.25	9185.87	6034.87	6624.99	7504.48
D3YWQ0	Dgki	Diacylglycerol kinase iota	1568.87	1429.39	2081.61	795.166	3117.94	2128.89	1500.86	2552.44	2395.21	2047.46	2631.76	1773.22	1365.64	1269.13	463.985	1733.9	3064.15	2720.94	2011.56	1776.42	1820.47	2397.25	1356.5	1291.89	1798.34	831.834	979.612	2124.14	2014.96	623.919	1226.41	2280.98	1317.79	1685.78	835.91	1913.94
D3YXJ0	Dgkh	Diacylglycerol kinase eta	235.606	199.232	1078.77	4952.85	0.005	923.154	1192.73	2666.32	2995.04	2058.8	3636.77	3970.09	0.005	0.005	448.608	706.005	466.294	658.883	2587.27	2064.09	3785.24	4453.44	4979.89	3678.29	743.427	0.005	0.005	532.473	844.083	1003.96	3495.55	3884.74	4703.26	2863.53	3462.64	3987.28
D3YXK2	Safb	Scaffold attachment factor B1	6361.19	3180.54	9240.54	1065.94	206.466	394.106	5131.59	5280.14	1527.01	7856.9	5382.16	4910.64	16277	20847.8	8107.99	414.808	292.075	112.63	998.821	5383.63	4674.57	6702.61	7656.32	7867.2	6912.02	6785.37	26470.9	663.695	328.533	643.873	4642.42	7760.86	5688.11	6256.51	6959.71	9500.24
D3YZI9	Pgbd5	PiggyBac transposable element-derived protein 5	8716.53	6147.92	7295.98	10532.2	8054.23	14013.5	9163.59	11773.7	10446.7	10380.7	8618.2	8498.32	1439.31	3135.02	3185.9	7990.99	8131.51	5483.79	8661.65	9231.89	7197.06	7533.08	5507.59	5133.68	9267.05	6951.46	785.289	12750.2	7820.58	6022.4	10386.8	5293.13	8791.46	15653.1	4418.37	7938.25
D3YZP9	Ccdc6	Coiled-coil domain-containing protein 6	2584.57	2873.08	3244.58	963.743	2810.45	2437.58	397.646	3472.02	2371.66	987.179	558.342	0.005	2108.86	1434.34	4020.26	2267.64	1669.69	962.262	2191.17	827.998	985.235	1580.5	2416.96	2536.13	1355.42	1448.97	2076.34	1061.48	1228.52	2693.72	1054.37	1047.88	1956.22	0.005	1031.61	1966.21
D3YZU1	Shank1	SH3 and multiple ankyrin repeat domains protein 1	12700.5	12910.8	13284.1	33910.5	12713.8	15192.5	8458.57	5356.21	12305.4	3823.58	4164.21	3457.57	5803.61	14864	11148.8	17300.3	15495.2	16327.9	11538.6	7666.51	5983.59	4164.24	4513.67	4528.09	9170.53	8844.86	3228.57	12764.1	13148.3	15088.2	7583.59	3279.69	3918.24	2402.29	2554.61	3758.2
D3Z4S3	Ptrhd1	Putative peptidyl-tRNA hydrolase PTRHD1	5291.29	3945.91	3064.62	7860.75	5512.42	5995.1	6261.72	6459.02	6350.53	6050.66	4420.75	5614.74	2566.25	4402.23	1.83019	3639.52	4531.13	603.766	3297.51	3921.68	936.529	1613.76	3416.44	4050.29	3951.17	4471.43	4675.63	4337.78	6178.16	4985.46	5002.13	4665.06	2723.84	14985.1	5168.7	1975.66
D3Z6Q9	Bin2	Bridging integrator 2	0.005	0.005	53.246	1098.16	0.005	380.579	0.005	0.005	196.316	0.005	0.005	0.005	0.005	0.005	0.005	0.005	369.979	220.21	388.724	488.18	440.154	0.005	148.31	0.005	84.1896	0.005	0.005	216.471	1117.58	708.146	1088.39	0.005	397.922	0.005	0.005	952.891
D3Z7P3	Gls	Glutaminase kidney isoform, mitochondrial	10395.5	12615.5	16495.9	20171.6	13578.5	20612.9	15741.2	14589.9	23780.9	10763.9	12379.6	10594.3	13488.4	9169.07	5172.55	23738.3	16208.3	17498.7	27856.3	14629.6	16264.7	16625.2	14167.2	16819.2	14877.4	16688.6	6130.21	22938.5	16988.8	16626.5	22362.8	277.313	12582	4619.46	18515.2	15260.8
E9PUL5	Prrt2	Proline-rich transmembrane protein 2	52647.1	51936.1	63096.3	75939.8	57589.8	64641.5	40230.5	40134.4	46943.3	38202.5	29929.1	35937.8	62710.9	15129.7	67869.6	124702	70230.7	66261.9	82343.6	41540.5	43431.5	53055.2	38009.4	34337.4	43540.2	24363.8	14643.3	50939.5	53049.1	51572.2	47654.8	26883.7	43274.5	22703.2	42041.4	47294.8
E9PUQ8	Dgkd	Diacylglycerol kinase delta	1719.86	5021.71	510.027	124.987	0.005	5274.13	1453.08	0.005	4409.31	1922.52	0.005	0.005	0.005	0.005	0.005	2570.34	1454.07	0.005	1749.34	287.24	0.005	139.12	0.005	0.005	0.005	0.005	0.005	0.005	0.005	0.005	0.005	0.005	0.005	0.005	0.005	0.005
E9PV24	Fga	Fibrinogen alpha chain	0.005	0.005	0.005	0.005	0.005	0.005	0.005	0.005	0.005	0.005	0.005	0.005	2203.09	4162.39	0.005	4202.11	2106.63	3810.51	3991.87	790.038	1904.44	1320.71	773.88	802.934	9614.55	11189.9	0.005	12084.1	14688.2	3459.55	12364.1	22587.9	1964.25	0.005	2739.52	870.534
E9PVA8	Gcn1	eIF-2-alpha kinase activator GCN1	1235.11	979.643	1239.2	209.183	524.066	741.47	675.073	1073.65	421.478	1334.78	632.918	819.67	1125.51	769.088	2.97117	450.848	445.23	501.891	742.077	1142.91	738.846	892.661	637.706	511.441	1754.6	1938.09	50925.2	996.111	455.081	487.636	756.175	33.3579	812.615	1181.96	951.799	1034.26
E9Q137	Tex264	Testis-expressed protein 264 homolog	0.005	0.005	831.222	1879.5	239.207	341.552	177.182	231.433	326.512	0.005	0.005	0.005	0.005	368.006	0.005	250.174	387.422	164.621	676.971	910.276	1040.12	649.064	828.448	310.216	427.755	0.005	0.005	0.005	0.005	0.005	685.281	0.005	679.225	0.005	0.005	895.048
E9Q3E1;J3QMK6;Q80VQ0	Aldh3b2;Aldh3b3;Aldh3b1	Aldehyde dehydrogenase family 3 member B2;Aldehyde dehydrogenase family 3 member B3;Aldehyde dehydrogenase family 3 member B1	0.005	0.005	0.005	0.005	0.005	0.005	0.005	0.005	0.005	0.005	0.005	0.005	0.005	0.005	0.005	0.005	0.005	0.005	0.005	0.005	0.005	0.005	0.005	0.005	0.005	0.005	1.35883	0.005	0.005	0.005	0.005	0.980324	0.005	1	0.005	0.005
E9Q3L2	Pi4ka	Phosphatidylinositol 4-kinase alpha	23851.2	29884.7	30247.5	18617.8	36118.4	34923.5	31705.2	34300.8	42603.3	33947.4	32117.9	38647.9	14136.2	15842.3	25397.6	30569.5	34974.6	31037.1	34905.7	29681.5	36789.6	32034.3	31150.8	35216.9	30012.7	19650	21904.5	33717.9	31002.1	22758.4	33889.7	34503.9	29712.3	24805	31730.3	32855.3
E9Q401	Ryr2	Ryanodine receptor 2	7530.61	5880.66	7582.62	8296.87	8048.96	9792.53	10188.4	12704.8	9809.6	11989.8	10445.3	10492.4	6799.45	5345.91	6742.15	9077.35	9947.84	8498.5	11298.1	11795.4	11908.8	11146.6	11399.9	12208.2	6721.05	6133.33	5047.58	7879.83	6585.52	4743.46	7990.75	13815.2	10677.1	10706.9	9939.41	11264.3
E9Q4N7	Arid1b	AT-rich interactive domain-containing protein 1B	0.005	0.005	275.301	0.005	0.005	0.005	0.005	343.25	0.005	864.141	0.005	0.005	2940.87	2861.83	0.005	0.005	0.005	0.005	0.005	812.864	477.739	879.981	0.005	0.005	231.836	0.005	9375.78	0.005	0.005	0.005	0.005	0.005	0.005	0.005	0.005	1897.42
E9Q4P1	Wdfy1	WD repeat and FYVE domain-containing protein 1	0.005	0.005	1267.66	413.891	1677.97	1564.11	0.005	1676.23	2169.82	0.005	1356.26	802.801	0.005	0.005	0.005	0.005	0.005	0.005	0.005	0.005	0.005	0.005	0.005	0.005	3796.01	3895.59	3189.13	4552.41	3011.88	3477.39	4446.54	0.005	3966.34	4076.97	2111.42	3650.29
E9Q557	Dsp	Desmoplakin	893.673	4699.67	356.902	1270.73	5117.42	2441.35	2099.35	5939.34	1527.63	112392	9478.38	2667.46	69898.8	5248.07	5139.58	517.372	2024.53	7352.19	1678	1107.5	25801.6	4087.85	1224.16	1568.67	6016.95	9753.9	42423.9	1151.82	305.878	3570.54	3097.55	6905.6	2215.11	3217.27	11710.9	8344.42
E9Q5C9	Nolc1	Nucleolar and coiled-body phosphoprotein 1	1297.55	2999.81	546.623	0.005	0.005	0.005	345.423	0.005	0.005	2535.44	312.373	0.005	3258.89	1069.18	0.005	0.005	0.005	0.005	294.411	1089.36	893.092	1474.51	917.799	1114.07	469.589	1100.35	395.363	0.005	0.005	0.005	0.005	0.005	0.005	2481.98	0.005	1717.2
E9Q6P5	Ttc7b	Tetratricopeptide repeat protein 7B	4117.95	5066.55	3805.87	2676.73	6295.33	5458.68	869.548	6027.56	6659.54	3830.76	4667.53	6123.55	1455.44	0.005	1555.51	3941.17	4599.3	2725.88	4997.06	3074.39	2566.03	3307.47	4139.84	3364.07	2785.94	2826.76	997.046	3276.45	3242.81	4615.21	3786.62	1461.25	3349	1980.49	3228.58	3943.56
E9Q735	Ube4a	Ubiquitin conjugation factor E4 A	307.352	290.521	663.871	0.005	402.835	343.064	96.1926	272.387	484.783	0.005	0.005	1.35643	1395.04	0.005	0.005	570.389	603.555	158.562	465.049	1307.74	0.005	644.348	167.768	0.005	418.561	0.965259	0.005	186.987	0.005	0.005	0.005	0.005	0.005	0.005	304.926	0.005
E9Q7G0	Numa1	Nuclear mitotic apparatus protein 1	965.127	582.743	1226.57	0.005	206.058	194.981	1483.71	1184.25	594.446	1271.51	1571.32	1042.1	607.972	1816.14	874.743	0.005	180.224	132.221	458.459	1681	1299.46	1571.54	848.892	1388.73	1444.94	1522.65	2724.55	526.886	372.63	436.514	1524.58	2270.8	1495.92	1693.51	1385.99	2612.19
E9Q7X7	Nrxn2	Neurexin-2	1781.88	966.678	1665.99	4840.46	2308.53	1709.41	2289.5	2508.23	3748.13	2310.36	3780.32	2527.9	0.005	1733.99	782.356	923.608	1898.03	1066.68	2842.84	2810.22	2758	1992.54	2780.92	1534.61	1993.66	4691.68	295.184	2538.14	2342.18	2296.37	3611	885.036	2164.06	2459.59	2717.93	3066.25
E9Q8I9	Fry	Protein furry homolog	4351.93	4894.67	4941.46	2606.33	2420.87	2911.64	2413.64	3102.36	2790.07	2920.24	2237.71	2466.25	6876.84	1125.09	2417.62	2121.49	2225.78	1357.07	2207.96	1924.55	953.297	1157.39	1277.92	1228.38	4284.76	4990.18	6958.48	2804.06	2729.54	1708.66	1694.3	137.062	1382.75	141.092	1191.44	1624.48
E9Q912	Rap1gds1	Rap1 GTPase-GDP dissociation stimulator 1	17976.4	20025.9	22467.9	13741.3	19496.1	24124.7	19179.3	18341.2	27802.7	16175.4	18608.3	20381.2	11620.8	12448.2	9049.36	20627.8	21771.3	17226.9	21617.2	14083.3	13969	14029	16970	15971.6	19222	13000.4	9035.93	22693.7	20335.3	19764.5	18842.3	7896.03	11093	9721.77	8999.71	11239.9
E9QAT4	Sec16a	Protein transport protein Sec16A	847.611	411.859	867.089	1204.01	0.005	0.005	0.005	1091.91	579.474	0.005	648.82	5411.19	2524.27	988.665	2527.24	514.27	882.595	0.005	319.241	617.665	330.599	441.182	0.005	0.005	843.896	1262.85	0.005	733.908	0.005	0.005	0.005	0.005	0.005	1.58547	0.005	602.699
F6SEU4	Syngap1	Ras/Rap GTPase-activating protein SynGAP	106310	133000	151313	123284	118391	138979	87098.4	89674	100634	84948.3	76967	97775.1	87337.2	58017	104253	161142	141739	108123	110579	76472.9	80742.1	82216.4	121948	120854	88635	80727.5	66354.4	101114	90985.4	110933	65396.9	81078	73327.8	63469.4	79520.5	81035.1
F6W8I0	Yjefn3	YjeF N-terminal domain-containing protein 3	13499.1	12875.1	12572.9	10796.7	2274.01	11371	143.554	5460.74	8060.41	11071.1	4041.06	5174.42	19648.9	9900.87	10650.8	4523.53	4241.85	1693.63	4248.63	3342.47	635.892	2241.67	2001.65	1405.53	11708.5	11539.6	29025.7	1992.2	4448.87	781.551	1837.49	2408.28	0.005	2150.95	135.203	1286.01
F6ZDS4	Tpr	Nucleoprotein TPR	9609.97	2574.47	5039.49	0.005	0.005	1948.9	2837.95	7459.34	1840.8	10381.4	5885.19	3935.55	8143.1	4997.76	4269.89	0.005	1463.2	0.005	1959.93	4292.7	3504.97	4081.12	4438.83	4684.04	3634.42	4360.37	9907.78	120.844	0.005	0.005	2341.34	5251.89	3235.26	3939.54	4470.18	5771.3
F8VPU2	Farp1	FERM, ARHGEF and pleckstrin domain-containing protein 1	5690.64	4348.77	6001.23	19627.1	9154.09	7502.87	9104.72	6170.89	9474.81	5942.29	5931.8	4936.02	4707.99	8140.18	6165.02	6548.16	6883.74	5043.81	9921.77	6947.12	7582.4	6661.04	5553.68	5408.49	9932.92	9112.37	8324.36	16430.6	15969	19920.3	17619.8	16371.1	20625.9	13074.2	13303.3	18248.6
G3X9J0	Sipa1l3	Signal-induced proliferation-associated 1-like protein 3	4853.83	2314.18	5053.56	5716.82	3884.77	3580.54	3394.31	2952.45	2201.19	2208.21	1356.1	1239.22	1909.9	1322.71	456.964	3436.26	3902.75	2314.13	2248.15	2984.47	2273.08	2275.93	3234.19	3444.27	3017.83	1443.78	532.267	3097	1898.94	2202.39	1950.66	302.032	2718.99	1932.42	152.967	1328.81
G3X9K3	Arfgef1	Brefeldin A-inhibited guanine nucleotide-exchange protein 1	423.133	4249.81	1527.47	329.116	115.45	375.561	3111.78	4336.44	1113.43	2781.76	706.246	0.005	0.005	0.005	0.005	1232.61	1197	367.857	1762.22	799.134	784.819	503.932	1304.28	1328.95	785.247	12111.8	0.005	1003.07	1061.97	840.56	497.666	0.005	551.379	0.005	0.005	954.485
G3XA57	Rab11fip2	Rab11 family-interacting protein 2	679.261	1.60369	1250.18	589.276	585.512	1328.75	849.426	1159.09	1088.3	407.151	625.114	1240.43	1.85799	2.19186	0.005	614.715	1260.66	604.777	690.155	806.495	542.819	416.343	1725.54	1314.47	767	510.199	0.005	705.127	0.005	277.382	147.684	2.59433	980.236	442.673	2.13508	131.048
G5E829	Atp2b1	Plasma membrane calcium-transporting ATPase 1	142776	134881	146629	216159	124816	108371	75669.4	59997.9	64781.1	61866.9	56141.3	70654.6	129998	143350	133545	156202	164645	165900	93454.4	82139.2	76056.9	70540.3	70644.1	79480.4	104780	110803	110074	106980	102580	122469	72031	62701.2	73887.7	60269.5	60385.5	67756
G5E8K5	Ank3	Ankyrin-3	9543.1	5917.26	12356.2	10865.5	6277.93	8123.02	8130.67	9426.86	6046.85	7987.69	6073.33	5457.33	10405.1	16263	7848.4	10615	7226	5764.75	8328.09	10613.9	11144.4	9435.8	11449.9	12310.9	9388.67	7560.81	3489.83	6758.16	7240.69	6417.76	7590.36	5243	6787.36	2948.43	7944.94	10738.8
G5E8V9	Arfip1	Arfaptin-1	794.881	0.005	519.384	2729.85	2231.24	2783.31	1596.13	2311.95	1670.09	705.422	1349.88	1405.73	397.437	909.971	749.17	1731.22	1389.86	971.874	1220.57	1491.34	944.476	1183.49	855.938	1014.08	906.303	764.328	876.428	1200.8	2207.42	1688.58	1248.37	0.005	1970.48	409.725	1452.63	799.825
O08529	Capn2	Calpain-2 catalytic subunit	6355.45	5948.85	7508.24	16743	12795	10478.6	10092.1	10616.9	13786	10445.8	11039.4	13046.7	6723.61	9200.22	9033.94	7280.97	9141.78	8490.58	11575.3	8886.76	8101.17	9215.83	10118.3	9352.47	9986.73	10388.4	11962	12794.1	11922.6	16101.3	13950.5	18497.3	16429.7	7946.07	18428.6	13897
O08530	S1pr1	Sphingosine 1-phosphate receptor 1	0.005	0.005	2036.46	0.005	1480.35	1550.5	1752.96	0.005	1419.57	1101.9	0.005	0.005	0.005	0.005	0.005	1573.52	1729.42	2423.88	3845.99	3143.14	3027.55	5602.42	1463.83	633.447	1386.27	966.52	0.005	2003.98	0.005	0.005	2901.98	0.005	1871.16	887.028	0.005	3153.17
O08532	Cacna2d1	Voltage-dependent calcium channel subunit alpha-2/delta-1	32477.3	27136.4	32381	76097.2	35779.4	34372.4	44545.9	45283.3	41201.8	45402.4	44975.5	42496.3	26411.8	32301.2	16963	35189.2	39046.7	33951.8	41824.5	36785.3	42763	40961.9	42868.1	46019.3	26607.1	20055.2	12742.2	30011.4	26524.4	24940.1	38547.9	35636	41957.1	51738.4	39093.3	36397
O08539	Bin1	Myc box-dependent-interacting protein 1	34467.8	33919	65573.5	131858	33915.8	38573.2	27504.3	25838.1	32066.4	21863.3	22096.8	18169.9	17489.8	54646.8	17706.4	44147.3	45652	40002.3	45551.7	30140.3	31118.8	23505.4	39652.1	37615.9	25326.2	16535	21579.5	30746.9	22229.1	38549	33244.4	11317.3	27565	20343.8	21515.6	21855.5
O08547	Sec22b	Vesicle-trafficking protein SEC22b	12118.4	11427.8	13372.2	10725.1	5535.28	5521.11	10677.4	11134	6888.66	12478.6	11371.9	12684.1	23716	15144.9	13905.9	5521.61	5585.81	6167.78	6990.94	11443.8	14056.3	12391	12817.7	10942.6	15835.4	22537.5	35042.8	6614.85	7050.78	4166.01	9982.6	17855.2	16806.3	11675.6	20421.8	15509.8
O08553	Dpysl2	Dihydropyrimidinase-related protein 2	621895	652121	792257	1.21383e+06	833558	841610	591858	587973	632719	527013	481798	519430	586524	806129	583605	973200	994320	1.02019e+06	842896	783286	741240	627280	635718	693529	624704	518652	644753	780625	554988	739900	731734	517694	683288	553235	207106	610084
O08576	Rundc3a	RUN domain-containing protein 3A	447.966	0.005	3425.98	0.005	1133.5	1397.62	638.81	2135.51	722.839	716.061	0.005	0.005	0.005	779.983	0.005	1360.34	1547.4	945.608	2680.85	1270.05	1716.78	737.24	342.815	654.102	2669.47	0.005	0.005	673.488	0.005	686.651	1423.64	0.005	2543.46	0.005	0.005	1984.17
O08579	Emd	Emerin	3033.25	269.911	3693.3	8431.08	1330.15	728.274	0.005	856.718	1144.52	616.521	1963.74	210.042	75.0104	284.392	743.411	503.778	598.094	412.533	995.437	983.318	1312.37	989.538	2061.35	1972.3	2068.44	291.885	113.27	1057.31	180.247	140.017	992.845	103.668	783.285	2064.69	0.005	1021.75
O08581	Kcnk1	Potassium channel subfamily K member 1	0.005	0.005	0.005	0.005	408.919	455.609	0.005	667.604	703.09	0.005	9.41739	0.005	0.005	0.005	0.005	215.382	246.843	297.77	1618.27	437.912	2482.18	918.458	827.854	1119.12	440.638	0.005	0.005	482.92	0.005	0.005	254.54	0.005	0.005	0.005	0.005	288.082
O08582	Gtpbp1	GTP-binding protein 1	4856.75	24806.9	2617.37	1389.51	1951.42	2100.82	1798.58	2924.97	1529.61	3434.74	2050.15	1777.42	1473.17	1458.38	3277.81	1344.59	1730.55	1443.64	1706.04	1806.79	1997.53	1720.37	1909.65	1175.38	2923.46	2886.07	3215.99	1863.43	2221.43	1331.2	1875.15	178.167	1875.78	3961.52	728.782	2435.23
O08583	Alyref	THO complex subunit 4	5571.24	4339.99	9168.44	2025.19	1107.01	1032.62	2272.31	8199.79	2260.11	6862.83	3115.43	8192.21	21430.8	14937.1	7878.33	286.02	504.145	169.018	1484.32	2541.86	1658.21	1421.56	7505.38	9238.71	3414.76	42.9242	12703.3	472.334	0.005	456.88	1940.19	4707.86	3700	3115.38	875.708	2038.42
O08585	Clta	Clathrin light chain A	53522.1	64498.7	59334	102316	60836.3	66624.1	64887.5	69790.4	76831.3	65785.5	73892.1	82396.7	66463.6	83930	68241.1	62442.1	52638.4	55220.2	59074.2	50767.5	54911.6	59157.9	50011.9	54638.2	48762	52210	52144.6	51323	58255	50542.8	64901.3	50720.4	48038.9	70770.8	70899.1	47963
O08586	Pten	Phosphatidylinositol 3,4,5-trisphosphate 3-phosphatase and dual-specificity protein phosphatase PTEN	1129.26	534.238	2118.9	1067.45	2029.13	2023.49	1320.83	2676.73	2267	993.23	1675.09	904.609	1775.61	0.005	0.005	1844.38	1567.13	1146.43	2292.65	1071.48	1599.3	1841.79	1525.93	1231.47	1634.3	1424.97	0.005	1952.79	1550.25	997.469	1698.41	2556.6	1834.21	1214.33	1416.44	1527.11
O08599	Stxbp1	Syntaxin-binding protein 1	344725	359320	305058	389871	429206	418920	349034	305795	364646	308908	292138	348992	291027	207241	346776	498766	427313	413642	453052	255957	293379	287999	312649	321384	246146	256438	218931	350340	310461	300739	269293	298792	185552	252131	235314	214014
O08600	Endog	Endonuclease G, mitochondrial	2641.28	1644.29	1611.28	3565.12	2654.31	2740.2	3441.02	3078.58	3312.5	3706.23	3120.11	3074.04	3574.82	2866.5	2286.39	2044.6	2280.96	3314.02	3145.49	4155.82	4816.92	3518.02	2014.4	2819.15	2680.85	6967.91	1953.24	2677.81	5048.74	4080.2	3340.28	1221.28	4382.22	6826.51	12981.3	4415.79
O08638	Myh11	Myosin-11	0.005	0.005	0.005	195.976	3459.52	0.005	0.005	0.005	644.402	0.005	0.005	0.005	0.005	0.005	0.005	0.005	3340.07	0.005	0.005	0.005	0.005	0.005	0.005	0.005	0.005	0.005	0.005	1704.15	0.005	130.657	3756.94	0.005	0.005	0.005	0.005	0.005
O08663	Metap2	Methionine aminopeptidase 2	1926.92	1806.64	3012.39	186.821	704.529	1564.47	3147.48	3883.39	2065.06	1932.17	1820.02	979.296	3338.29	667.001	3.71927	1351.23	1382.45	1061.82	2544.59	2874.89	4122.95	3599.05	3971.77	3877.22	3537.09	5164.16	1919.45	1605.95	1665.03	2692.01	2801.81	2621.45	5155.83	1004.95	6163.69	5107.23
O08672	Kifc2	Kinesin-like protein KIFC2	214.207	0.005	569.921	2102.83	539.318	525.455	553.181	795.969	726.149	388.068	789.613	0.005	0.005	1.01853	0.005	623.151	1414.58	0.005	748.938	1216.83	562.75	379.363	722.191	234.26	737.918	3017.02	0.005	655.614	1068.87	0.005	241.95	0.005	0.005	768.764	0.005	486.693
O08677	Kng1	Kininogen-1	0.005	0.005	0.005	0.005	0.005	0.005	254.783	0.005	0.005	0.005	0.005	0.005	5342.2	6389.55	3054.43	9509.74	5385.33	2647.58	8230.33	4320.7	2387.75	3881.94	3524.73	3200.18	7834.45	5016.47	1701.27	7819.14	9935.92	2536.27	7532.28	11178	1377.66	3772.72	1677.45	723.592
O08688	Capn5	Calpain-5	883.015	1284.8	642.977	2667.16	2225.31	2721.16	1472.58	2098.62	2145.78	1848.11	2330.02	1428.8	0.005	855.083	0.005	924.362	1864.52	1946.02	1669.31	1907.94	1453.3	1420.69	487.725	615.694	2685.41	32.8821	0.005	3578.76	2013.36	971.511	2586.52	885.47	936.135	2513.76	32.5801	1586.72
O08691	Arg2	Arginase-2, mitochondrial	0.005	0.005	0.005	0.005	0.005	1427.57	0.005	0.005	2798.39	0.005	0.005	0.005	0.005	0.005	0.005	0.005	0.005	0.005	1174.42	0.005	0.005	0.005	0.005	0.005	209.693	0.005	0.005	1977.1	1854.14	2386.73	0.005	0.005	0.005	0.005	0.005	0.005
O08692	Ngp	Neutrophilic granule protein	0.005	0.005	0.005	0.005	0.005	0.005	0.005	0.005	0.005	0.005	0.005	0.005	0.005	2328.46	2200.76	3484.62	5846.52	20387.1	3716.06	3438.17	6088.96	0.005	305.693	0.005	1181.74	0.005	0.005	2546.14	3938.9	4564.38	2085.75	62712.2	13647.1	0.005	0.005	1643.75
O08709	Prdx6	Peroxiredoxin-6	111101	143677	107130	318957	206077	181369	174539	201759	230183	211616	218495	320721	127885	122120	162880	112884	133637	124727	145058	105044	121353	165369	169270	185812	149091	239896	426492	228307	372729	415347	282079	613751	425532	419443	630886	320474
O08747	Unc5c	Netrin receptor UNC5C	681.489	754.936	0.005	0.005	770.204	641.683	174.498	0.005	608.92	329.865	277.147	0.005	0.005	0.005	0.005	786.097	438.519	141.814	565.555	278.154	342.921	0.005	0.005	0.005	60.1231	532.037	0.005	219.976	1172.31	385.496	227.864	0.005	0.005	0.005	0.005	106.931
O08749	Dld	Dihydrolipoyl dehydrogenase, mitochondrial	87867.9	100714	109437	237715	194610	162667	152607	155855	185441	151768	215593	159135	144732	104362	78206.6	160670	134706	198454	202005	136092	169152	184667	130242	119183	128614	120216	75611.3	154137	124827	102261	153857	170040	120684	99483.9	194866	150799
O08756	Hsd17b10	3-hydroxyacyl-CoA dehydrogenase type-2	1029.02	1029.05	1310.04	0.005	4121.42	2252.28	1465.24	4290.5	3478.82	1648.63	2236.39	1399.71	701.971	0.005	2.20567	2072.61	1424.64	768.493	2805.69	1209.55	1241.27	2998.76	1701.45	458.312	2208.3	342.06	1.83582	2516	2076.62	968.075	2363.29	16.1942	1770.1	2279.64	1113.74	2515.07
O08759	Ube3a	Ubiquitin-protein ligase E3A	5987.23	4564.06	5729.15	7282.57	3797.63	5396.38	3866.46	5545.91	5556.9	6198.48	4427.81	4394.27	7803.78	9750.2	5998.46	3939.17	3916.81	2948.88	4870.7	5303.5	5094.97	4697.34	3971.3	4114.79	6977.93	6734.28	9928.28	4444.67	3965.36	4099.75	4521.91	3495.06	3381.86	4247.02	3853.36	4995.09
O08788	Dctn1	Dynactin subunit 1	7256.49	8726.2	12546.1	10300.8	11278	11404.6	9245.35	9875.36	12180.6	8476.48	8765.59	9253.48	5698.91	9138.67	5899.39	10355.5	11833.1	10727.1	13135.2	11239.4	10650.2	10337.3	9281.46	10144	9592.91	8449.26	7183.48	10989.3	8405.23	12206.5	9790.69	6991.96	10995.6	5590.5	7316.71	10957.8
O08795	Prkcsh	Glucosidase 2 subunit beta	27894.4	20837.6	29445.2	48267	14100.5	14653.8	24329.4	20573.4	19880.2	24864.3	21394.6	24369.8	39480.8	57451.7	30882.6	13403.4	15219.1	14716.4	17733.2	23630.4	20875.8	18999.5	22484.9	22264.7	27210.1	30529.5	46295	16430.8	18850.2	24091	25872.8	20055.8	29856.2	29410.6	21945.2	24769.8
O08808	Diaph1	Protein diaphanous homolog 1	4231.34	546.469	2091.72	3263.37	1219.28	2171.31	4212.04	2049.28	1686.97	3490.1	2631.1	2412.81	0.005	1488.13	0.005	1311	2403.91	1670.35	960.14	2038.76	1980.29	1488.04	1829.74	1611.21	2633.81	1546.78	0.005	2883.9	1296.28	1142.51	3122.5	1124.16	976.797	4882.59	2145.1	1054.52
O08810	Eftud2	116 kDa U5 small nuclear ribonucleoprotein component	6308.18	5106.53	6646.19	1810.07	582.377	987.823	5202.83	8558.98	2122.58	6999.34	8551.79	6856.29	14035	11150.3	4159.9	562.231	952.703	557.196	1983.71	7489.45	7067.03	8993.49	6712.38	6416.13	8481.97	9678.07	20030.8	626.775	761.335	615.029	5483.93	8951.97	5372.88	9514.01	9067.62	9101.06
O08842	Gfra2	GDNF family receptor alpha-2	1841.8	737.059	1938.18	8182.12	6000.77	2762.46	1990.61	2131.76	2219.13	1927.71	1270.24	926.923	0.005	1937.39	0.005	2318.78	4159.57	2567.16	2371.01	461.037	614.635	1518.83	1008.35	684.647	873.176	605.896	0.005	2745.12	3959.48	1906.16	1067.99	0.005	1721.66	0.005	1676.37	961.491
O08848	RO60	60 kDa SS-A/Ro ribonucleoprotein	791.308	0.005	979.575	741.745	1364.43	827.611	1092.2	1538.78	1631.34	1461.56	1886.13	726.302	0.005	704.771	0.005	839.76	1474.12	808.491	1405.51	2159	2558.06	1722.69	1042.66	1246.95	909.46	0.005	0.005	1169.08	1151.45	0.005	1095.6	864.658	1318.4	0.005	0.005	1657.6
O08908	Pik3r2	Phosphatidylinositol 3-kinase regulatory subunit beta	0.005	0.005	0.005	1304.72	0.005	0.005	0.005	0.005	0.005	0.005	0.005	0.005	0.005	0.005	0.005	0.005	0.005	0.005	0.005	0.005	0.005	0.005	0.005	0.005	0.005	0.005	0.005	0.005	0.005	378.839	0.005	0.005	0.005	0.005	0.005	0.005
O08914	Faah	Fatty-acid amide hydrolase 1	6233.9	5763.47	6401.21	1506.53	4101.22	4381.02	5123.82	5944.11	4531.17	5505.63	4354.81	5137.34	12633.8	10931.4	5169.19	5084.98	4047.88	3532.24	4590.9	3677.26	5691.26	3673.85	5171.51	4741.34	6006.98	4575.68	14905.1	5180.1	3529.67	2639.51	4154.95	3535.77	4437.17	913.664	9061.21	5826.18
O08915	Aip	AH receptor-interacting protein	32.4708	944.437	1340.7	3195.91	1259.44	808.006	362.056	1307.25	667.534	2230.77	549.428	0.005	0.005	1361.61	0.005	578.634	694.888	970.656	744.927	927.648	853.46	786.617	987.292	1094.59	1106.34	2348.15	249.567	1361.21	1787.36	1619.47	1221.26	956.67	1750.97	1158.03	2912.48	1648.11
O08917	Flot1	Flotillin-1	21993.2	23898.8	13846.8	28780.2	17113.3	18284.2	14505.1	12821.1	12837.7	13581.8	13597.8	19001.2	14479	17632.7	8754.48	21157.5	18645.9	13022.9	14786.8	14326.2	9639.92	9276.17	7601.2	7581.09	15685.8	18176.4	10013.9	17418.6	18368.1	16545.3	13926.3	11954.2	11324.5	17993	17815.9	11371.9
O08919	Numbl	Numb-like protein	16197.8	20235.1	19549	23261.7	17632.4	19031.4	10771.2	8567.11	12840.7	9679.61	10046.1	8592.43	13068.6	11964.4	14057.9	21211.1	18417.2	16437.8	14369.5	14227.5	12592.1	10701	12835.4	12238.6	13969.9	12484.8	11669.2	14690.2	13780.3	12555.5	10337.5	7195.64	9475.61	7593.63	7465.29	8636.12
O08989	Mras	Ras-related protein M-Ras	17748.7	24125.5	13977.4	13632.9	17833.6	15018.3	18663.6	19160.2	13869.2	14310.5	17361.8	16192.1	22688.3	12308.7	19111.3	17092.2	18718.8	19571.9	15371.5	15174.1	16726.3	16286.2	14126.9	17327.4	13328.4	17856.3	26295.8	16382.8	17220.3	18830	15202.1	19716.8	17865.6	22743.4	32777.1	27637.4
O08992	Sdcbp	Syntenin-1	1697.41	1819.17	1180.88	3411.15	1214.25	759.085	866.486	775.677	1327.9	1036.05	420.227	0.005	1481	409.812	1556.89	723.389	447.946	436.692	1993.91	569.325	467.974	655.493	415.057	489.208	1075.78	4265.61	440708	1061.13	1401.57	2035.83	1084.45	9290.64	672.441	4696.68	0.005	1010.4
O08997	Atox1	Copper transport protein ATOX1	44888.2	31760.2	25656.5	91695.5	40166	30720.7	48183.1	38877.4	34168.9	38534.7	34424	27052.4	32363.6	22597.3	45843.9	20258.6	24864.8	29836.7	25396.9	26855.9	27068.4	30022.4	28879.3	30265	43158.9	39852.3	47080.7	42211.4	54341.2	38140.3	47724.1	55569.1	44563.4	78466	57030.9	36038.9
O09012	Pex5	Peroxisomal targeting signal 1 receptor	1580.32	0.005	1218.24	2930.68	1293.18	1496.64	1095.44	1349.1	1676.49	2389.29	2063.05	443.313	1577.77	2063.57	0.005	1128.87	1727.98	1099.98	1795.99	2160.11	1101.32	1192.97	1271.7	528.225	1823.83	1748.64	1531.82	1872.67	1618.46	1431.26	1408.41	846.15	1687.11	1096.32	1974.45	962.183
O09044	Snap23	Synaptosomal-associated protein 23	0.005	0.005	0.005	0.005	0.005	0.005	0.005	0.005	0.005	0.005	0.005	0.005	0.005	0.005	0.005	0.005	0.005	0.005	0.005	0.005	0.005	0.005	0.005	0.005	0.005	0.005	0.005	0.005	0.005	0.005	0.005	0.005	0.005	0.005	0.005	1
O09061	Psmb1	Proteasome subunit beta type-1	14583.7	20286.8	12549.6	9207.9	17130.1	18081.3	17363.8	26637.9	16954.7	23938.1	27965.3	26704.8	38177.8	20771.1	18830.9	14554.3	15292.6	12921.3	14511.4	24738.6	15303.4	24130.5	12367.6	10648.7	20774.2	19004	30007.1	15439.5	16563.2	10215.7	15535.9	15449.8	16906.3	26724.6	24291.4	16796.8
O09106	Hdac1	Histone deacetylase 1	6934.81	4867.67	6841.28	507.768	406.264	103.349	7042.32	10828.1	2160.31	14979.1	9786	7690.81	16453.9	7001.61	9469.52	87.9668	499.234	338.816	1462.62	6477.07	5607.72	9667.45	6449.4	6199.61	8737.52	14463	36300.4	1289.45	1243.91	930.551	4160.54	16808.2	7029.13	10454.4	12553	11531.8
O09111	Ndufb11	NADH dehydrogenase [ubiquinone] 1 beta subcomplex subunit 11, mitochondrial	41954.4	34482.8	48900.3	218981	46762.5	47108.3	52316.6	47948.7	65743.2	55437	37729.3	42756.2	51032.8	51035.2	72838.8	40096.3	42638.3	45934.7	60570.4	37147.2	50747.3	52147.9	57253.1	64296.7	33567.9	44297.5	54679.1	40824.7	36035.7	60601	53583.4	70558.2	62762.8	53501.5	72336.8	50039.8
O09114	Ptgds	Prostaglandin-H2 D-isomerase	6618.86	6850.27	3926.14	7239.59	6974.41	7685.67	5993.05	4381.82	6567.78	5722.4	8533.19	5655.33	2159.65	7480.25	5965.35	3015.47	4216.95	2675.63	3302.07	4057.02	2460.5	3241.16	3445.18	4429.38	2347.32	2974.98	2915.16	4557.68	5198.33	3933.99	3159.26	2.71407	1868.68	4299.22	3913.53	3137.93
O09126	Sema4d	Semaphorin-4D	0.005	0.005	532.499	544.362	638.335	416.025	124.603	318.411	678.851	0.005	791.507	0.005	0.005	0.005	0.005	421.755	707.703	202.627	730.712	96.6179	78.2559	0.005	158.581	0.005	736.734	0.005	0.005	715.989	572.548	107.938	152.472	1.85288	252.159	0.005	0.005	95.7908
O09131	Gsto1	Glutathione S-transferase omega-1	15297.5	8660.45	9560.23	19980.2	9422.74	13661.3	15978	11259.4	14803.6	15146	15618.8	10354.7	7229.13	17196.9	17855.9	11031.8	10961.2	10247	11233.7	12285.6	11433.1	13630.1	9317.9	5941.44	15500	20506.9	16642.1	14414.2	21990.9	14878.5	13738.2	10840.1	11920.5	16800.7	12975.8	10596.5
O09167	Rpl21	60S ribosomal protein L21	10949.1	12452.5	16016.4	1134.78	2266.68	2360.32	10784.8	9454.13	3269.21	11045	13085.3	8636.79	29532.2	15875.8	9973.37	2500.42	2961.53	3318.88	4998.4	18582.5	15085.2	14176.9	11853.5	10884.5	21661.1	20129.3	35072.1	4095.08	2434.06	2640.33	9952.73	11855.9	10771.8	6406.14	8627.85	17363.9
O35075	Vps26c	Vacuolar protein sorting-associated protein 26C	365.395	0.818809	41.7533	0.005	161.763	89.9725	0.005	80.4589	165.354	0.005	0.005	0.005	0.005	0.005	0.005	0.005	141.939	0.005	67.1171	114.261	0.005	0.005	0.005	0.005	659.547	0.005	0.005	632.822	277.017	0.005	153.261	0.945141	105.563	1.10715	0.69076	190.557
O35083	Agpat1	1-acyl-sn-glycerol-3-phosphate acyltransferase alpha	2968.4	1663.5	5610.77	2079.17	2510.31	1594.62	2153.19	3282.59	807.847	0.005	3381	2426	4214.49	3788.19	2134.92	1299.32	791.083	2474.53	2935.47	1799.46	3159.75	4550.23	4112.91	2663.92	3747.78	1445.49	2544.95	2648.92	710.105	2308.85	3171.27	3981.99	4728.66	725.132	2882.24	3629.17
O35089	Cnih2	Protein cornichon homolog 2	0.005	495.829	458.741	0.005	1139.04	1793.52	122.267	0.005	0.005	0.005	0.005	0.005	0.005	0.005	0.005	1903.3	1364.47	0.005	858.796	132.106	0.005	0.005	0.005	0.005	0.005	0.005	0.005	256.174	189.28	0.005	0.005	0.005	0.005	0.005	0.005	0.005
O35098	Dpysl4	Dihydropyrimidinase-related protein 4	22223.3	17947.4	21520.5	31359	22278.7	26875	32766.9	32342.7	32349.8	29594.7	35778.5	30854.1	18135.1	20714.5	5319.58	20389.9	26394.9	29173.8	31959.3	33912.2	43265.6	35473.4	36313	39714.6	21426.8	17226	19465.7	27542.4	22257.3	22785.9	36329.7	35966.8	42857.5	35631	29092.8	40460.2
O35099	Map3k5	Mitogen-activated protein kinase kinase kinase 5	252.06	0.005	151.174	0.005	0.005	438.644	423.457	0.005	386.932	0.005	0.005	0.005	0.005	0.005	0.005	380.804	339.632	0.005	463.285	326.776	207.159	336.229	0.005	0.005	375.678	0.005	0.005	262.827	301.559	0.005	355.904	2.58336	0.005	0.005	0.005	0.005
O35114	Scarb2	Lysosome membrane protein 2	805.688	0.005	841.081	4061.24	1165.12	1287.11	1078.73	675.951	1897.49	922.918	0.005	0.005	0.005	2296.35	0.005	0.005	1285.15	0.005	1307.13	1323.95	343.584	0.005	806.092	0.005	977.567	0.005	806.06	1227.69	1748.64	4025.62	873.39	1722.16	825.986	2061.98	0.005	1131.17
O35127	Grcc10	Protein C10	857.485	0.005	545.555	2973.61	438.539	334.207	1577.04	99.4675	219.966	411.854	2169.53	326.589	1.25903	1554.48	2.75509	434.804	614.596	1820.82	316.145	1931.76	1827.31	1437.73	421.344	394.897	1593.94	1803.2	0.005	1709.81	2364.06	226.95	2085.04	8.86147	1633.02	1515.06	0.005	1448.24
O35129	Phb2	Prohibitin-2	42477.5	48849.9	46378.3	32249.1	86862.8	66261.6	56402.5	67296.6	80825.5	60797	70194	74344.8	52250.9	18978.3	39755.5	63038.7	69670.9	67699.5	75484.6	64888.8	58046.6	65568.4	49234.4	56803.8	50423.2	47352.5	41053	70672.3	59673.9	56457.3	61978.6	79587.9	59692.4	67260.1	56977.6	61386.1
O35136	Ncam2	Neural cell adhesion molecule 2	4091.11	2952.15	3577.32	3387.15	7397.52	6662.95	11917.2	17523.8	10089.8	13446.1	13753	11844.6	1124.09	1678.93	2935.14	5196.53	4915.65	5120.05	9209.08	9068.58	13393.6	13141.6	10494.2	10829.4	5940.08	5034.62	20.2259	6884.3	5733.44	5981.75	10751.4	14497.2	15774.8	15838.5	15723.4	13819.4
O35215	Ddt	D-dopachrome decarboxylase	35829.8	26315.2	24763.6	87673.6	28432.1	23814.1	42384.4	35126.7	33825.9	37985.8	50013.7	38914.8	29726.6	48558.3	32360.8	17193	19589.9	19016	23113.9	21779.7	23374.1	30024.2	30721.1	29568.8	24759	28457.5	28902.5	23016.5	46638.2	24936.4	40254.6	31463.7	38031.1	62356.6	53556.3	26736.2
O35226	Psmd4	26S proteasome non-ATPase regulatory subunit 4	5047.55	3880.77	4593.7	11140.9	1406.33	1708.84	1813.73	1988.24	3313.76	1793.75	1576.09	857.757	397.278	2768.42	259.4	1060.95	1493.03	1599.4	1619.61	2748.77	2657.39	2105.83	2748	1455.39	4602.43	1687.75	2748.15	2580.5	1556.18	2154.55	4121.35	490.34	3726.01	1342.56	568.79	2823.64
O35239	Ptpn9	Tyrosine-protein phosphatase non-receptor type 9	6467.24	8515.92	5555.43	2423.64	8481.67	8419.44	5052.66	5405.29	6645.61	3011.44	4649.69	5100.28	4955.39	0.005	3328.79	7993.97	9220.06	5812.46	6934.53	6157.4	4619.11	3770.07	2920.97	3093.6	7107.49	5446.71	1331.72	8319.09	8168.01	4279.74	4617.52	3005.83	3237.51	4872.68	2092.57	3105.05
O35250	Exoc7	Exocyst complex component 7	2556.93	2704.13	4218.24	4965.1	5926.68	4584.3	2033.71	1838.42	3640.69	2400.34	1831.37	193.122	2257.67	1229.61	4.47681	3985.51	4767.75	3749.67	3400.32	2029.61	2080.92	1958.44	2188.16	2129.5	2408.78	1505.85	1736.39	2882.18	2543.84	2437.94	1577.96	296.824	1380.74	3.92542	942.854	1984.15
O35286	Dhx15	Pre-mRNA-splicing factor ATP-dependent RNA helicase DHX15	6276.31	5268.08	5606.61	3043.24	444.158	572.001	4809.4	7743.5	1526.24	7625.17	5723.61	8868.62	18168.1	6434.59	4335.92	339.706	617.221	530.366	1781.82	5273.64	3772.93	5235.46	6326.2	6560.65	5372.78	5052.43	19938.4	545.053	320.378	451.494	3081.3	4318.06	2652.95	5340.07	5914.1	5145.28
O35295	Purb	Transcriptional activator protein Pur-beta	17682.3	17333.6	16598.8	5315.34	5044.8	5616.14	10153	11812.8	6447.56	13911.4	13469	12190.8	40570.7	20366.3	26543.7	5118.69	4875.24	5522.02	6081.64	13456.8	14006.6	13727.8	11201.3	9718.97	21142.8	25282.8	52021.7	6075.27	6512.55	6648.75	10249	15688.6	13312.6	13648.9	16557.6	13891.7
O35326	Srsf5	Serine/arginine-rich splicing factor 5	11358.4	8989.19	8560.87	1409.81	345.292	994.136	11364.2	9369.91	3959.78	22935	2458.14	11347.1	24496	32118.1	765.381	253.519	1165.19	0.005	2672.64	4475.48	967.095	2529.31	10488.6	9269.86	2893.99	7068.78	20441.2	0.005	365.834	1192.76	2463.45	7653.47	262.033	6640.37	2432.45	3357.78
O35343	Kpna4	Importin subunit alpha-3	11105.5	17975.1	11267.7	5029.37	10482.6	16000.2	1457.63	17867.3	13976.7	9755.12	3121.74	9551.68	23162.7	7646.64	0.005	10030.9	11827.5	1210.23	13377.5	5525.85	959.641	5195.25	16400	9675.19	5464.27	3389.42	5527.5	5067.12	3988.96	11981.5	3999.29	3740.95	2875.51	1889.2	1550.25	3637.07
O35344	Kpna3	Importin subunit alpha-4	2814.98	4127.38	3944.58	2857.54	4225.14	3280.64	3242.2	3301.04	3487.66	2623.52	2442.96	3450.04	4006.35	2051.73	0.005	3736.12	3344.1	2802.51	3244.71	2692.64	3346.37	2820.01	3099.67	3099.31	2349.85	0.005	2811.43	1887.29	2678.51	1769.87	1932.98	0.005	2285.03	0.005	3943.98	2519.17
O35345	Kpna6	Importin subunit alpha-7	5332.97	3458.47	5246.19	3689.03	3390.33	5091.72	3148.8	4848.54	5238.51	2000.2	2670.68	2322.6	2797.55	2385.76	1666.21	2225.82	3207.14	2143.3	2960.17	2631.14	3469.51	2756.95	3046.61	2190.08	5356.34	3467.33	5086.95	4640.51	3102.63	1444.19	3847.33	3844.66	2227.09	90.0516	1478.88	3419.56
O35350	Capn1	Calpain-1 catalytic subunit	4799.09	1872.65	6350.95	8282.93	4731.65	7179.59	4117.53	4432.82	5066.17	4304.38	3508.05	3059.35	3630.96	2166.32	4279.44	5221.2	6448.87	3717.42	4182.8	4002.19	4316.21	2736.91	2576.05	2588.75	6157.35	4674.95	537.578	6657.47	6837.64	3474.58	4939.15	4502.24	4232.12	4277.46	7011.16	6103.7
O35375	Nrp2	Neuropilin-2	3644.13	2976.8	2081.8	4032.02	1699.84	6616.53	3915.13	5347.96	4433.65	9035.61	2633.91	3346.54	0.005	0.005	0.005	4602.71	4351.87	2649.2	3864.05	5030.23	3665.81	2228.49	1417.98	2209.65	5097.63	1784.25	0.005	6481.18	5168.21	2548.52	3497.08	2102.24	4190.55	6098.62	4692.04	3121.68
O35381	Anp32a	Acidic leucine-rich nuclear phosphoprotein 32 family member A	30760.2	27239	34578.4	14601.1	5674.02	6521.66	40808	57124.5	19239.6	65044.9	53857.9	64531.1	78815.1	76438.7	44422.2	4660.13	5600.01	6041.34	13565.9	39327.9	51408.5	53335	65565.8	65414.7	30951.1	41391.1	98697.1	6777.83	8502.43	12532	39200.4	81623.7	55557	56611.4	93910.7	75672.5
O35382	Exoc4	Exocyst complex component 4	6292.46	7001.26	4677.91	3018.74	7207.47	6426.74	4590.51	3910.3	4657.87	4158.64	2529.2	3454.7	4518.42	1140.73	4656.74	5400.82	6615.5	6720.58	4619.71	4049.24	3411.49	3692.61	2800.85	2631.02	5187.77	6743.45	4943.53	5368.69	7642.12	4831.47	2915.48	4092.08	3797.14	5099.3	3302.45	3449.3
O35405	Pld3	5'-3' exonuclease PLD3	47937.2	47759.6	34893.2	14419.2	12090	9876.82	15551.3	14957.6	8797.48	17480	13774.9	10807.2	99105	78154.1	57219.3	11012.6	10508.9	16337.7	10288.6	26162.7	20833.9	14899.2	19167.6	20407.8	42910.5	72987.3	131991	13261	20494.6	15635.7	15489.6	13932.5	15919.3	28348.7	17996.9	13108.5
O35425	Bok	Bcl-2-related ovarian killer protein	2.34939	0.005	0.005	0.005	0.101679	0.005	0.005	0.005	0.005	0.005	0.005	0.005	15.7214	0.031225	0.0561992	0.005	4.34024	6.0298	1.95278	2.12365	0.005	0.005	0.005	0.005	4.08669	0.0331903	0.0668412	0.005	0.005	0.005	0.005	0.005	0.005	0.005	0.0223781	0.005
O35435	Dhodh	Dihydroorotate dehydrogenase (quinone), mitochondrial	3632.19	1726.59	2048.8	8708.66	7925.98	5828.99	6778.03	6436.21	7367.65	8175.73	1070.24	589.056	940.371	1097.72	1385.87	2315.79	3449.25	2284.53	4113.54	3813.18	1309.43	2010.8	2485.55	2459.24	3030.43	2714.83	2167.9	5227.01	3683.37	1022.52	3626.29	499.096	2604.49	4183.82	3680.12	1676.19
O35449	Prrt1	Proline-rich transmembrane protein 1	43983	39171.9	49019.4	175194	47218.6	36099.3	28506.4	14280	23615.9	22196.7	20916	16439.4	26191.2	40966.6	47032.8	46364.9	42188.4	51163.4	24326.1	20154	18224.2	23322.6	20667.7	22413.6	31244.4	35184.3	25194.8	38117.6	41426.8	43655.6	25523.2	19045.2	22051.6	25144.2	21875.4	18783.3
O35454	Clcn6	Chloride transport protein 6	1817.9	1120.66	628.686	0.005	752.658	1709.81	930.59	1730.32	1299.34	596.618	848.69	0.005	566.306	0.005	0.005	618.91	1298.1	480.678	1606.92	2312.38	1187.5	477.51	374.552	446.489	2041.29	862.357	2.05648	1230.26	519.228	0.005	553.359	2.23642	0.005	0.005	0.005	217.154
O35459	Ech1	Delta(3,5)-Delta(2,4)-dienoyl-CoA isomerase, mitochondrial	2083.42	1211.76	1404.19	2460.88	3820.99	3498.63	4115.97	4038.12	4473.52	3436.74	5735.62	5096.9	2314.92	1515.52	2018.4	2474.85	2624.87	3143.53	3490.07	3250.15	2744.94	3538.24	2224.35	3539.66	3143.32	2883.91	2458.76	6156.54	4560.19	3650.25	5008.2	6068.74	4957.08	11924.4	4631.28	4092.99
O35465	Fkbp8	Peptidyl-prolyl cis-trans isomerase FKBP8	9970.19	6946.63	3199.15	27373.7	3921.01	3782.58	7614.43	4147.66	5428.42	4959.08	5543.51	7785.84	21337.9	29904.7	23321.8	4366.78	3963.26	6323.34	4156.44	7335.51	5787.47	6195.97	4405.98	3360.14	8923.58	16387.8	24519.6	5865.09	8117.67	9521.76	10672.9	13590.4	9613.14	11123	17625.3	5163.5
O35495	Cdk14	Cyclin-dependent kinase 14	6786.26	0.005	3456.32	13884.2	2046.24	3177.85	4718.04	4352.52	2477.89	3657.73	0.005	2436.8	0.005	0.005	0.005	3004.42	3017.03	1021.27	3226.5	2292.22	2436	1486.59	2652.92	3296.42	1661.24	1988.66	0.005	2616.41	1649.21	0.005	2453.89	1156.93	1473.53	0.005	414.442	1427.41
O35526	Stx1a	Syntaxin-1A	31093.3	40140.7	32196.8	21895.8	47807.9	47160.8	38315.9	37605.3	47510.1	30777.7	34807.2	46719.7	23197.1	16318.7	21678.5	49918.1	49836	40834.8	49177.9	31294.6	24758.9	30098.2	29190.6	22390.6	24045.6	22967.4	12525.4	34493	32171.4	33181.9	35846.9	20764	22872.1	29484.4	20830.6	22186.2
O35551	Rabep1	Rab GTPase-binding effector protein 1	1378.22	1113.79	2596.58	863.881	1757.75	2240.85	1681.79	1481.97	1880.37	628.704	252.654	1416.33	1.49731	3745.37	864.696	2512.16	2597.14	0.005	2408.29	1611.44	928.117	1238.28	2006.36	1677.66	889.289	498.499	1970.83	974.008	1074.63	1399.93	965.562	873.638	620.432	0.005	774.693	1435.68
O35566	Cd151	CD151 antigen	1651.56	0.005	883.852	4411.72	4208.17	3252.96	3426.81	1716.56	4580.84	2119.42	3031.42	3044.82	0.005	2586.06	2153.31	1647.14	3347.38	3175.34	2534.87	741.907	2331.74	3038.15	1275.92	1525.85	4621.18	4747.25	1162.61	8110.57	8776.48	5431.7	11295.5	9325.22	6347.03	0.005	4124.29	6230.53
O35593	Psmd14	26S proteasome non-ATPase regulatory subunit 14	0.005	0.005	661.805	0.005	0.005	1260.24	239.913	0.005	128.613	0.005	5739.98	2.68426	0.005	0.005	2315.95	373.052	1536.13	421.985	1119.23	4194.72	1689.64	1612.23	97.077	130.283	3117.76	1019.2	3.8497	2830.57	1459.7	0.005	1639.31	466.357	554.355	3636.52	0.005	1574.4
O35598	Adam10	Disintegrin and metalloproteinase domain-containing protein 10	2158.88	3099.72	3225.53	5921.01	6285.51	5885.6	5105.28	8307	6969.9	11258.4	12989.9	8236.6	0.005	3079.17	4679.48	2525.28	4170.15	3636.9	5774.91	4102.33	7159.87	8821.79	4823.78	6004.26	5857.34	5436.26	1134.29	8442.02	8342.63	5357.91	8812.62	13089.4	11730.7	12174.2	12069.2	13133.1
O35607	Bmpr2	Bone morphogenetic protein receptor type-2	927.793	0.005	109.386	0.005	501.118	1320.2	231.686	0.005	1013.65	316.436	0.005	0.005	0.005	0.005	0.005	0.005	678.617	119.852	598.416	330.253	470.224	0.005	171.76	0.005	613.79	473.188	0.005	1848.7	587.911	222.917	1274.01	0.005	0.005	0.005	0.005	265.84
O35609	Scamp3	Secretory carrier-associated membrane protein 3	1014.7	636.801	983.741	5617.82	0.005	193.119	2821.16	0.005	1090.77	1291.81	1018.73	155.663	0.005	1475.12	0.005	346.159	2152.96	543.103	1213.74	1145.95	489.683	777.885	281.304	0.005	891.595	684.221	733.326	979.976	511.613	789.565	1120.33	0.005	719.701	0.005	0.005	765.739
O35621	Pmm1	Phosphomannomutase 1	9444.62	6876.49	5772.96	24662	6546.76	8622.38	8741.68	6846.93	9024.46	8506	9377.7	8349.27	2715.26	8139.07	6245.73	6105.4	6758.54	6580.92	5901.57	5375.71	5218.72	5261.04	4773.69	5210.72	8077.02	10102	4586.2	9798.43	11017.8	8152.95	9914.16	5494.39	5641.35	9047.23	7473.57	5056.91
O35633	Slc32a1	Vesicular inhibitory amino acid transporter	9534.45	11176.1	15759.5	6179.86	12441.1	8162.46	13846.8	12048.4	14310.8	12276.8	10116.3	13941.3	16473.3	9924.25	10691.6	8459	9856.14	8949.98	13731.7	7838.12	10041.6	11428.8	8529.71	11796.9	8964.82	12045.1	20592	6891.28	8127.78	10201.1	10804.3	13434.4	9815.8	11696.4	12152.1	12436.2
O35639	Anxa3	Annexin A3	5425.67	3661.03	4367.55	13671	6572.47	5374.78	5754.4	4523.34	6681.78	5658.13	4366.2	3142.51	3255.19	8697.13	1657.06	3902.49	6240.59	6096.91	5550.52	5414.42	5140.22	4957.52	3469.06	2877.78	5519.5	3556.21	7402.62	7051.9	10377.8	12516.8	9619.87	11860.7	13623.3	12101	12353.3	11235.3
O35643	Ap1b1	AP-1 complex subunit beta-1	41370.2	44464.5	35968.2	45093.2	39719.1	36303	47566.1	49172.1	40031.3	43216.8	41973.3	43382.3	41064.7	45720.1	46945.8	36755.6	35957.8	35720.1	40515.9	31294.4	35180.5	32772.7	32404.4	37415.7	28803.6	44948	49245.9	33929.9	34381.4	35473.7	39273.5	47655.3	38306.6	62163	45627.9	34245.5
O35658	C1qbp	Complement component 1 Q subcomponent-binding protein, mitochondrial	8801.05	3153.35	11136.6	34499.4	19201.1	9447.67	13509	13233.9	11784.7	13479.7	6437.05	4230.19	2054.3	6861.5	27.0687	8906.39	6898.5	4561.14	8428.57	5172.91	4467.63	6811.19	9047.75	9756.87	4278.7	87.1081	5630.9	6580.36	3196.2	7316.17	9081.07	3504.95	3637.78	324.832	2366.97	7283.44
O35678	Mgll	Monoglyceride lipase	10844.3	14193.7	17273.8	8156.11	15730.4	15156.8	11993.7	9658.68	14272.8	11565.2	12038.4	11685.1	5613.94	2939	6889.15	11785.7	15668.4	16311	11488	9631.28	10350.6	10166.3	10593.8	10682.8	14365.4	9831.38	6486.84	19713.5	14351.2	12174.7	15809.8	12649.8	13020	14497.1	11321.3	16309.9
O35681	Syt3	Synaptotagmin-3	8514.67	9513.28	9054.58	10904.5	8331.27	11061.8	5075.88	4589.07	7430.06	4061.61	3280.23	3904.42	4123.15	5745.73	4437.72	9895.98	8753.96	7045.79	6101.36	2999.14	3458.14	2938.63	3821.32	4001.2	7025.29	5832.08	165.939	8717.92	6428.65	6496.18	4954.78	984.85	2758.12	2492.36	1983.83	2306.46
O35682	Myadm	Myeloid-associated differentiation marker	6936.82	5279.58	6783.62	12570	7874.65	7424.96	5846.32	6476.46	6041.57	5180.61	5680.38	3261.36	1174.64	2363.27	2294.35	5761.48	5323.17	4426.85	4264.55	1890.51	3296.68	2635.22	4001.82	5345.7	3682.5	1973.3	1608.02	7000.95	2826.37	6549.49	4493.26	2492	3347.67	1857.32	2495.67	3079.85
O35683	Ndufa1	NADH dehydrogenase [ubiquinone] 1 alpha subcomplex subunit 1	3621.97	3490.47	8736.9	15307.3	5714.15	8073.2	9624.42	5481.17	8346.18	6050.69	13530.6	9806.7	6873.85	4153.39	9446.35	6978.45	8672.65	13346.5	7389.22	10061.2	11349.6	8951.81	11209	11442.5	7533.17	2858.72	3797.26	10857.7	5470.58	3028.1	9275.83	8972.79	8903.03	15955.9	3456.66	6983
O35684	Serpini1	Neuroserpin	1692.08	0.005	1573.02	2427.31	891.358	1118.67	0.005	0.005	1240.81	0.005	0.005	0.005	0.005	2291.24	0.005	0.005	833.645	526.012	988.668	860.666	620.787	0.005	0.005	0.005	1128.66	0.005	0.005	578.789	0.005	0.005	688.796	0.005	0.005	0.005	0.005	0.005
O35685	Nudc	Nuclear migration protein nudC	7747.12	11405.7	11179.8	24897.6	9898.57	9814.38	9335.89	9634.96	9351.89	9688.14	9025.54	9508.01	10573.3	16791	8988.34	11031.7	9295.05	7174.42	10163.6	10244.2	7366.38	10211.2	10024.2	9565.14	9195.75	11325.9	16650	9643.45	10465.5	13708.5	10320	10643.2	10564.2	10204.3	9550.3	10104.5
O35691	Pnn	Pinin	1470.53	1977.82	3601.12	0.005	107.038	176.022	1770.79	2184.15	635.458	3138.11	981.941	1484.29	6555.96	6788.78	603.721	0.005	129.607	0.005	513.789	1773.44	1291.03	2089.7	2272.56	2202.51	1993.75	3487.75	7854.61	0.005	0.005	310.143	1372.69	4107.2	1113.99	2199.8	2044.38	2499.03
O35737	Hnrnph1	Heterogeneous nuclear ribonucleoprotein H	37303.8	38219.8	42257.8	4609.93	4077.4	4020.66	33793.7	42052.1	10584.3	44539.7	47665.8	55661.5	90931.2	66158.5	56989.4	3992.2	3653.42	4158.66	7743.7	41054.7	40350.5	48730.3	49694.7	43664.9	48859.9	53092.7	179892	4684.7	4710.78	4700.68	28556.9	67530.4	32805.5	71574.1	49499.6	53222.7
O35841	Api5	Apoptosis inhibitor 5	5787.64	5777.69	7224.8	0.005	0.005	0.005	4417.3	8903.42	948.96	8361.36	4164.24	4245.7	22602.9	7898.98	924.781	0.005	285.719	0.005	1478.52	4737.31	2985.69	5879.71	7959.79	7350.95	3673.46	5875.83	18151.5	0.005	229.586	227.896	1884.19	4778.39	2320.32	3366.99	3636.76	6499.32
O35855	Bcat2	Branched-chain-amino-acid aminotransferase, mitochondrial	2949.39	4442.29	2302.97	1132.32	5822.22	6066.1	5151.56	5530.04	6851.29	7168.6	4624.86	7258.73	8170.74	1660.18	4735.25	4655.97	5411.73	4319.04	5569.36	6836.05	23406.4	3815.73	1852.27	3146.86	5506.73	3165.86	1957.21	6053.22	5488.11	4005.62	6887	3594.55	4232.86	6420.98	3648.42	5022.87
O35857	Timm44	Mitochondrial import inner membrane translocase subunit TIM44	808.83	0.005	1398.02	2736.25	1098.85	1804.31	1696.54	1228.53	2433.62	658.365	1021.92	958.814	1389.82	268.279	0.005	1583.3	1447.44	578.281	1834	1001.79	948.346	1172.04	1447.86	1403.65	1015.32	959.702	0.005	1023.53	1275.62	986.805	1087.4	0.005	480.846	0.005	630.342	946.123
O35864	Cops5	COP9 signalosome complex subunit 5	2590.9	2899.58	6793.75	7100.6	3489.15	3672.02	1116.62	3224.18	2803.17	1907.44	2803.18	1716.26	4983.29	3623.42	349.965	3938.5	3631.34	2931.34	4683.49	2981	2789.25	2526.76	2600.33	3227.4	4145.88	591.135	2403.65	2957.93	1763.06	2811.78	1634.74	1841.56	2143.96	1026.24	1699.26	2420.67
O35874	Slc1a4	Neutral amino acid transporter A	5054.91	5992.53	5985.48	33217.9	5451.81	6137.27	5574.29	6399.79	6720.63	5581.48	4538.9	6760.59	4800.36	1660.8	11.6984	6054.59	5899.76	2816.79	6313.61	3930.04	3036.3	3234.01	4288.6	4069.56	5442.66	8218.89	798.324	6182.15	9949.71	11578.4	4981.2	13152.6	6952.74	3630.55	1622.52	6819.15
O35887	Calu	Calumenin	1456.36	0.005	1194.12	3626.73	804.272	1755.4	1891.4	2450.05	2308.43	0.005	3149.95	1546.69	4131.14	5827.24	0.005	1180.56	986.196	1057.83	1967.61	2515.75	1601.13	1743.75	2027.59	0.005	2267.44	1396.79	1196.47	740.03	1374.56	1099.71	1459.35	0.005	729.157	0.005	1480.29	1607.86
O35900	Lsm2	U6 snRNA-associated Sm-like protein LSm2	1921.87	1681.72	1352.4	996.435	545.042	0.005	1373.33	2507.79	779.773	2634.38	1241.84	1981.11	8033.95	2749.33	7.16448	342.85	769.508	0.005	1024.53	1359.48	2336.7	3652.7	1520.19	539.092	1338.12	1190.74	7.90589	286.172	641.662	0.005	1730.57	0.005	2000.83	0.005	6312.5	3135.16
O35927	Ctnnd2	Catenin delta-2	9390.45	6654.03	9534.34	32980.3	16040.3	13767	11592.5	10078.4	15057.5	8395.57	9553.45	7709.38	4891.31	10463.4	7770.88	11716.6	13177.8	13889.1	12662.3	9095.73	9166.62	8922.21	8815.61	9033.75	8554.97	9317.25	4642.87	13574.8	13147.1	13830.9	12251	5626.23	9652.74	6942.9	7858.13	9334.85
O35954	Pitpnm1	Membrane-associated phosphatidylinositol transfer protein 1	11430.3	10216.1	9743.9	24713.5	11929.9	11035	8719.28	6664.97	10515.4	5937.72	9251.64	5257.25	9763.21	3379.88	9677.38	9310.39	9925.11	9656.24	9155.37	11038	7149.52	4954.33	4585.51	4139.05	13045.6	14114.1	10681.7	12340.9	13530.9	9686.7	10664.8	4311.78	6817.6	9653.85	9221.65	6853.28
O35963	Rab33b	Ras-related protein Rab-33B	0.005	2041.52	1593.29	1631.28	1526.65	2286.28	1586.61	1149.02	1993.29	1499.63	790.705	1936.04	0.005	0.005	0.005	1787.58	2707.46	1884.27	2149.15	1692.87	1454.94	1589.55	917.583	1223.66	1315.44	2673.07	0.005	1584.38	3201.12	2620.58	1925.03	0.005	1302.75	2136.57	2214.08	1638.04
O35972	Mrpl23	39S ribosomal protein L23, mitochondrial	237.36	568.422	578.882	0.005	1489.98	1400.79	1070.86	2503.13	1850.25	778.07	0.005	0.005	0.005	0.005	0.005	706.302	1257.55	0.005	1096.16	283.425	0.005	203.348	996.51	1026.42	232.437	0.005	0.005	0.005	0.005	608.937	0.005	0.005	0.005	0.005	0.005	218.579
O35988	Sdc4	Syndecan-4	0.005	0.005	365.198	3812.27	0.005	372.093	444.198	0.005	779.714	1.06695	0.005	0.005	0.005	1480.06	0.005	447.834	830.955	522.318	1343.45	641.338	452.722	281.598	365.406	471.636	431.834	0.005	0.005	651.194	0.005	1083.46	793.024	1.43473	534.426	0.005	0.005	296.324
O54734	Ddost	Dolichyl-diphosphooligosaccharide--protein glycosyltransferase 48 kDa subunit	15440.4	15492.5	12968	4287.99	4110.91	4623.68	8312.65	11716.1	5723.23	11864.3	14772.8	10110.6	35480.3	25097.5	15593.5	3312.3	3735.82	3884.81	5066.66	14210.6	11255.9	10481.1	6934.67	6621.84	22010	22717.4	38761.1	6617.37	6016.66	5675.16	9817.57	5989.11	12415.7	17205.8	11085.4	13073.3
O54774	Ap3d1	AP-3 complex subunit delta-1	5108.85	5830.06	5640.22	6398.93	8930.88	8628.83	3806.11	11194.4	7748.29	6031.94	8992.93	4875.23	4388	1278.63	3450.88	6281.29	6965.26	3994.64	7520.04	6480.92	4390.33	5574.11	4122.89	4865.18	7066.09	4167.9	1470.18	5944.47	5347.18	5996.97	5382.73	945.253	5001.14	4725.37	2002.79	4772.53
O54781	Srpk2	SRSF protein kinase 2	5799.12	3341.34	3225.2	3869.8	2567.12	3230.05	3117.92	3369.29	3009.28	3068.2	3256.46	2433.88	5580.94	2613.99	3384.69	1799.7	2484.35	1650.6	1504.65	3036.98	2371.85	2400.71	1793.49	1275.39	5920.27	5887.4	5137.71	3665.19	2266.06	1823.84	3225.96	2053.73	2329.94	6001.17	2.10343	2322.53
O54829	Rgs7	Regulator of G-protein signaling 7	15222.4	16918.3	17385	11855.2	23000.7	19131.1	20330	18806.1	19521.2	21277.9	17816.5	15992.6	10986.4	6351.27	11142.8	22365.2	20122.8	19586.3	21448.6	21113.8	20302.6	19118.9	19119.5	17812.8	12080.9	12451.1	9157.62	15800.8	13678.1	13586.7	16348.9	14207.6	17923	10239.5	23356.5	17993.6
O54833	Csnk2a2	Casein kinase II subunit alpha'	8596.28	5731.66	8742.06	3476.97	8149.15	8922.58	6045.72	8764.08	7877.15	5303.89	5233.75	1138.16	150.217	1274.17	62.3902	7352.95	7069.16	4023.1	7619.82	7193.71	6407.55	5943.08	5004.24	5105.58	9981.56	46.4761	4128.69	10576.8	3778.91	4292.71	6276.98	272.33	2434.82	2443.55	3588.92	6557.95
O54865	Gucy1b1	Guanylate cyclase soluble subunit beta-1	2006.14	2298.11	2657.42	5075.97	3618.43	3540.31	2274.09	2496.73	2803.72	2722.39	2275.48	1070.18	192.726	645.309	1828.5	2995.32	3028.68	2869.33	2327.18	2094.76	1567.6	1971.82	1698.48	1520.42	2678.67	2382.56	2907.92	3299.24	3709.61	3456.51	1425.07	1035.09	1181.71	1781.64	1903.84	2480.86
O54901	Cd200	OX-2 membrane glycoprotein	748.924	0.005	3757.42	1756.63	336.806	7068.39	359.804	4032.26	5388.09	3849.96	1607.13	1372.58	805.246	334.895	0.005	5801.17	5506.01	2963.95	6145.8	2054.63	1494.34	2674.14	1709.01	1899.15	1587.68	689.884	0.005	3171.35	3465.33	1669.25	2285.88	0.005	1237.52	1.33382	733.212	1521.42
O54916	Reps1	RalBP1-associated Eps domain-containing protein 1	2652.83	1465.17	2552.97	8228.78	2265.47	2517.81	2397.31	1255.3	1660.26	792.367	1310.24	0.005	1791.47	3661.53	1681.93	3423.92	2918.94	3187.34	2506.71	2106.77	1945.57	1417.01	1741.41	1719.59	2175.6	1382.73	1225.65	1898.98	2073.78	2548.05	2215.79	0.005	2566.64	1591.77	1811.58	1972.68
O54931	Akap2	A-kinase anchor protein 2	0.005	0.005	13.1801	271.474	190.034	1428.75	437.482	611.782	2731.17	483.497	970.823	472.362	0.005	0.005	0.005	721.51	1048.17	425.953	1977.7	505.558	931.845	848.102	651.764	627.214	1028.06	219.18	0.005	1807.14	0.005	1598.62	1055.67	0.005	1216.14	1.20887	1844.22	1506.87
O54941	Smarce1	SWI/SNF-related matrix-associated actin-dependent regulator of chromatin subfamily E member 1	2209.17	3203.32	3535.14	1012.36	0.005	315.96	888.883	3476.01	908.228	2409.57	2385.52	452.142	5114.89	4851.8	1335.02	0.005	607.45	0.005	707.975	2638.04	1902.78	1850.19	2437.81	1931.2	3199.63	2916.81	2881.37	247.936	0.005	420.378	1470.99	343.779	1236.26	38.3065	1725.45	2400.83
O54946	Dnajb6	DnaJ homolog subfamily B member 6	26040.4	31353.3	32114.1	16737.2	15341.6	13893.4	10899	15365.2	8227.45	13896.3	5909.81	12808.7	30799	22963.3	16280.8	13292.9	14020.2	9458.46	8631.7	12361.8	10475.1	10779.2	12816.3	13035.9	13875.8	14343	22576.8	8179.67	5757.76	11934.6	7654.06	20621.7	13502.5	14073.7	3348.47	14340.3
O54962	Banf1	Barrier-to-autointegration factor	31855.6	25759.9	22868	22262.8	16659.3	23569.3	27074.4	28483.5	25047	37518.2	34858.2	0.005	45765.7	52855.6	40147.4	14607.8	16987.1	23890.8	11623.3	14484.6	24153.1	26339.3	21903.6	20940.3	32238.8	39683.7	39109.2	23311.9	26991.3	16891.9	31491.9	31584.1	28315.5	24366.7	35240	26792.7
O54983	Crym	Ketimine reductase mu-crystallin	90746.9	82579.8	95753.4	167138	61959.5	56277.8	18296.9	18312.1	23913.2	14642	21677.1	22284.5	97007.3	94445	65777.3	58579.9	54319	68900.3	20987.4	22674.5	12935.3	10476.2	14385.3	14910.2	83347.1	75048.6	86399.4	57908.7	52753.7	53721.9	18895.9	10382.8	18302.6	20772.9	6553.14	10500.1
O54984	Get3	ATPase GET3	19511.4	21715.3	19356.8	15062.1	17537.9	17407.4	17667.8	19019.5	14744.1	18782.2	21836.1	21919.1	35905.9	22456.8	48439.8	17677.2	16362.6	18038.8	16665.8	20369.5	19719.4	20082.6	17726.3	17907.2	19353.5	42003.3	53015.8	17236.6	26148.4	20096.7	15862.4	34291.9	21215.3	30626.2	69100.4	18651.9
O54988	Slk	STE20-like serine/threonine-protein kinase	9567.98	9747.42	6425.84	12520.5	8409.21	7467.61	9292.83	7565.07	6172.13	8449.52	5231.6	833.702	7244.75	8873.34	7778.86	6409.79	7948.41	8534.5	7023.99	9050.65	8316.34	7061.77	5888.25	5841.51	8097.21	5872.29	8227.26	7099.72	7180.41	5973.53	5873.81	4789.58	6527.28	6778.81	6198.24	7748.81
O54991	Cntnap1	Contactin-associated protein 1	24295.3	34001.4	20707.5	16340.5	46186.2	44860.6	30634.1	49287	37370.3	37862.4	44345.6	45646.4	22680.7	8912.14	16797.9	36751.1	39945.3	26977.4	37810.1	34709.7	21382.5	29246.9	23976.3	22306.2	22056.8	17655	11584.1	33455.1	29531.3	22327.9	23751.4	18845.2	15211.7	39174.2	28322.9	17143.6
O55013	Trappc3	Trafficking protein particle complex subunit 3	15055.2	18562.6	8302.08	12615.2	16489	16183.7	13035.5	17444.1	14177.5	13659.5	15353.1	20256.7	15724.6	7731.68	10022.7	12207	12336.2	7617.79	11687.9	10084.8	5597.71	9677.8	9783.55	6288.69	12668.1	13406.8	12270.2	14302.4	14893.5	13170.6	12517.8	12950.7	10406.5	16833	13212.9	9617.04
O55017	Cacna1b	Voltage-dependent N-type calcium channel subunit alpha-1B	726.567	1.47221	1406.41	2331.93	1069.35	952.269	674.52	722.038	434.603	36.9056	0.005	0.005	0.005	1011.61	1026.03	733.542	976.246	288.438	659.439	502.424	560.718	383.46	362.771	502.412	564.829	0.005	2.61842	681.037	334.456	646.393	242.681	0.005	0.005	0.005	0.005	508.469
O55022	Pgrmc1	Membrane-associated progesterone receptor component 1	51266.4	43039.4	37031.7	96080.8	38957.1	44268.2	65997.5	58146.8	49110.2	70056.2	69242.4	69327.4	58468.6	84600.3	51827.6	28844	34614.4	34285.4	33344.2	46712	44003.8	40627.2	43100.6	38716.1	45001.2	58147.5	51182.2	40284.6	50451.9	24135.6	51237.1	51245	48217	75503.4	82055.2	42102.1
O55023	Impa1	Inositol monophosphatase 1	48684.2	41652.3	29713.5	61135.9	35543	40705.3	38060.7	34533.5	38647.9	37007.7	47134.4	39899.8	48527.6	53719.7	46147.4	37172.3	43851.1	33508	28660.7	38048.1	30216.2	33036.3	29457.1	25780.3	40810.2	51827	48625.8	39709	54481	32536.4	36133	38506.2	32569.8	56335.3	49355.2	28143.4
O55026	Entpd2	Ectonucleoside triphosphate diphosphohydrolase 2	2099.09	2489.43	1484.06	7169.63	3071.74	3779.34	2770.03	2645.93	2876.71	2362.93	3055.16	2411.61	0.005	2238.04	1336.65	1039.59	3499.68	4210.94	2331.74	3292.03	3804.89	1869.1	1363.62	2130.62	2850.94	2400.28	816.484	8740.96	7968.22	4197.01	6568.52	4869.99	5120.51	6203.81	5616.07	6242.44
O55028	Bckdk	[3-methyl-2-oxobutanoate dehydrogenase [lipoamide]] kinase, mitochondrial	306.824	0.005	1232.25	1045.13	575.781	532.312	1107.06	978.643	1311.96	430.422	440.217	1.59424	0.005	0.005	0.005	1341.8	1312.54	301.55	1267.17	1463.01	1474.71	1307.1	1343.5	1983.56	527.649	1.41902	826.536	554.176	489.824	197.626	537.275	0.005	0.005	0.005	1313.66	866.124
O55029	Copb2	Coatomer subunit beta'	12701.2	12338.1	7620.65	3124.51	5115.31	4431.89	7150.78	13585.9	3898.8	13365.5	12288.1	6198.89	21856.6	3190.64	16477.1	2754.03	3653.54	3825.69	4792.36	15888.9	9131.08	11548.3	7730.12	5934.16	20541.3	22976.9	38436.6	6915.92	5367.69	3224.51	7902.23	17045.5	10303.8	18822	9292.12	10030.8
O55033	Nck2	Cytoplasmic protein NCK2	9664.11	9814.03	12759.4	10665.9	11016.5	10743	6747.68	7253.8	6724.49	7185.91	4848.9	4681.45	3695.37	8200.92	6337.95	11513.6	11439.8	10483.3	8473.87	9894.94	5969.16	6515.4	6703.21	7184.77	8653.28	4516.73	6729.62	10019.9	6031.94	4385.26	6721.98	7910.28	5550.61	7404.6	9571.34	6452.61
O55042	Snca	Alpha-synuclein	16583.3	21182.9	23307	50379.6	13018.3	12211.8	10565.9	6414	10410.6	7361.65	7621.53	6135.94	7828.59	10839	9135.47	19807.2	10188.7	10896.2	12811.6	6621.6	7696.67	6730.85	10991.8	10218.9	9537.94	11185.7	5952.46	9145.53	8998.88	17195.4	10404	4171.12	8551.17	5620.87	4997.95	7343.51
O55060	Tpmt	Thiopurine S-methyltransferase	0.005	0.005	0.005	0.005	1177.86	0.005	1123.74	1201.63	0.005	0.005	0.005	0.005	0.005	0.005	0.005	0.005	792.349	111.374	1408.36	0.005	1818.59	555.674	685.833	0.005	0.005	943.379	0.005	1298.93	2269.79	0.005	2292.71	0.005	2091.57	0.005	0.005	2145.35
O55074;Q7TN79	Akap7	A-kinase anchor protein 7 isoform alpha;A-kinase anchor protein 7 isoform gamma	2236.87	0.005	2038.42	5262.45	4399.24	4824.83	7222.75	7284.46	8363.79	7203.81	8146.57	7257.04	1938.54	2579.45	0.005	2287.36	2351.01	3003.54	8049.49	4504	6756.58	6436.97	7277.98	6105.67	2319.41	1887.16	0.005	3173.9	4568.85	2664.63	4435.82	2701.44	4792.88	2736.46	7612.11	4734.85
O55091	Impact	Protein IMPACT	3108.72	1400.92	3332.3	8053.2	2989.02	2710.91	2261.52	1893.06	2754.21	1075.99	1174.22	649.457	3350.6	4318.16	6.87347	3514.21	3420.64	2652.86	3270.94	2732.43	2047.57	1757.08	1791.12	1420.71	2271.07	1707.69	2522.14	2537.98	2166.43	2824.91	2139.13	1179.09	1345.13	814.82	0.005	1664.41
O55100	Syngr1	Synaptogyrin-1	64192.1	73570.8	58501.1	163527	79510.3	62613.3	77552.6	75923.3	68681.3	77007.2	89442.7	74156	69347.4	61420.5	68613.1	77885.5	65050.9	77586.5	72357.6	69003.7	65363.2	69847.5	62061.8	51371.9	47434.3	60219.8	48681.4	65831	71979.2	56653	64571.3	69000.5	57884.8	101481	83448.6	44334.2
O55106	Strn	Striatin	4793	2013.01	4520.46	13549.8	3686.52	5254.14	4036.07	3677.65	6810.28	3890.14	3279.84	3604.79	1446.25	5487.44	3064.11	3978.59	4240.94	4055.69	5416.83	3671.7	4851.04	4053.5	3096.15	3295.66	4452.89	3409.74	3460.98	4512.06	5471.88	4221.75	4268.75	2073.92	3271.5	1883.88	2603.86	4407.81
O55125	Nipsnap1	Protein NipSnap homolog 1	63295.1	66960.5	83341.5	300264	114278	94387.9	77746.6	101690	121148	94456.9	84966.1	81233.5	56243.3	46638.8	96764.8	51431.5	63463.6	54225.3	71273.3	49404.8	32471.8	40286.4	52033.8	39699.8	39336.8	101031	29716.3	60837.9	60927.8	70558.3	62536.4	70627	40606.1	107777	110392	47643.5
O55126	Nipsnap2	Protein NipSnap homolog 2	19867.2	19623	22976.3	11249.9	34070.7	33088.7	30118.1	32467	39079.8	31912.4	38644.6	32700.5	24981	13059.5	23612.1	30398.5	28148.6	34051.1	32946.1	21763.4	29899.2	32749.9	39175.1	35501.7	21026.4	23584.6	17587.3	31094.6	28683	25816.1	28702.6	30280.4	27333.6	14476.2	33566.8	28178.1
O55128	Sap18	Histone deacetylase complex subunit SAP18	4635.99	5594.62	4300.75	0.005	687.208	650.056	4666.91	10726	1466.28	5254.51	7320.89	7727.15	14619.2	5707.19	9505.3	0.005	610.24	477.92	1399.39	7656.69	3657.91	5765.6	2741.98	6391.44	9913.7	11315.7	18539.5	923.303	1195.03	912.73	5209.62	12253.3	4736.64	9601.03	6820.13	5371.89
O55131	Septin7	Septin-7	39093.1	48263.6	57156.8	39429.4	73832.7	66005.9	45223.3	59717.5	68293.3	43101.6	50471.2	53290.1	47170.6	26883.3	30221.6	76200.1	56012.9	47595.8	83958.8	40222.8	46526.9	51453.2	63292.2	49199.6	27302	24098.9	14695.4	37247.2	31812.2	50120.1	32525.8	26315.5	42861	10877.4	37105.4	45888.1
O55137	Acot1	Acyl-coenzyme A thioesterase 1	16200.8	9362.81	10470.6	50381	19411.3	17218.5	21163.7	13821.6	20657.2	15001.4	14747.9	16676.9	11796.3	21343.9	8768.29	10242.7	16105.8	13142.9	13715.2	13249.8	8216.63	9426.01	12897.2	10021.1	14067.4	13918.9	6292.38	19850.5	20975.9	26740.2	25799.5	15684.5	18210.4	21091.1	22061.2	16330.4
O55142	Rpl35a	60S ribosomal protein L35a	24923.2	31372	15085	4450.77	10607.7	7392.65	14229.2	27222	5988.01	14562.6	29877.2	33768.9	54300.5	22900.3	14524.6	2701.68	2429.39	2313.95	6320.99	14560.7	9967.9	13355.8	7835.73	6689.89	29113.4	35106.6	55475.8	8920.85	7271.48	6340.39	11257.3	18782.7	10827.8	30541.3	23837.4	11577.9
O55143	Atp2a2	Sarcoplasmic/endoplasmic reticulum calcium ATPase 2	108393	113964	131139	66756.1	81644.5	103000	91726	110305	99282	101065	103954	144136	214684	128551	164486	102836	85570.3	78772.4	103467	96916.8	95126.3	93230.5	104121	106871	132218	149060	227491	91835.1	83950.8	94163.4	92737.9	120995	99375.7	102257	97549.1	99481.3
O55192	Slc6a2	Sodium-dependent noradrenaline transporter	1067.06	0.005	0.005	0.005	0.005	0.005	0.005	0.005	1347.86	0.005	0.005	0.005	0.005	0.005	0.005	621.984	1761	0.005	1619.33	0.005	1673.86	0.005	0.005	0.005	0.005	0.005	0.005	0.005	1991.95	2449.22	2488.77	0.005	0.005	1139.47	0.005	0.005
O55201	Supt5h	Transcription elongation factor SPT5	1239.56	0.005	1445.1	0.005	0.005	0.005	0.005	0.005	0.005	555.669	0.005	0.005	0.005	1398.64	0.005	0.005	184.077	0.005	0.005	1106.13	748.394	165.23	1273.52	1244.06	829.316	325.41	1800.88	0.005	0.005	0.005	0.005	0.005	0.005	0.005	0.005	1084.56
O55222	Ilk	Integrin-linked protein kinase	0.005	0.005	220.138	0.005	1452.5	172.845	293.101	0.005	810.372	0.005	0.005	0.005	0.005	255.012	0.005	0.005	505.452	491.079	675.277	582.649	731.074	269.604	0.005	0.005	171.142	0.005	0.005	422.461	1616.11	1373.45	239.587	1212.28	551.661	0.005	0.005	960.558
O55229	Chkb	Choline/ethanolamine kinase	611.981	4139.7	2771.71	10347.1	1283.54	3219.01	997.383	1328.24	2726.66	6902.29	53.7251	1961.49	2628.33	3593.56	0.005	2013.93	2861.08	2054.38	2087.96	1439.64	2535.05	0.005	1515.65	1288.25	851.377	0.005	0.005	1685.57	1715.62	2042.41	1442.13	0.005	273.863	1517.83	1538.69	0.005
O55234	Psmb5	Proteasome subunit beta type-5	9799.12	11848.9	4592.76	6814.29	11409.8	16844.9	8735.86	22328	16276.5	13579.9	8959.09	19779.3	14697.4	6873.2	2360.86	5862.22	5155.87	2224.49	6682.65	3663.01	3445.25	6060.04	5625.62	5161.63	6197.71	4138.98	4468.93	3355.87	6063.53	3013.11	3015.16	205.238	2844.83	769.796	3912.69	3924.64
O70133	Dhx9	ATP-dependent RNA helicase A	36570.6	34542.3	33463.6	3781.13	2929.61	3841.28	29420.9	47777.2	9238.4	49288.9	42640.9	47486.3	116649	53158.6	40480.7	2322.2	3443.66	2028.45	9114.83	35810.5	31951.6	44271.3	37098.5	35273.7	39367.3	60732.6	132595	3581.67	5790.25	3713.2	22398.7	60470.5	25601	58981.3	69537.4	45364.3
O70161	Pip5k1c	Phosphatidylinositol 4-phosphate 5-kinase type-1 gamma	12576.9	15522.7	14408.3	22289.9	14526.7	18685.8	12985.1	11828	19393.2	9538.94	10739.4	12475.8	9469.78	4253.73	10476.3	18355.3	14668	11477.7	16052.1	10606.6	9464.19	10453.9	12275.4	11309.1	9571.85	9776.27	6770.07	13306.5	13288.7	10581.5	10896	8540.75	7680.58	9753.21	7752.6	8084.91
O70166	Stmn3	Stathmin-3	783.677	831.08	1563.02	4409.56	1633.58	1559.35	921.85	433.921	1446.76	306.833	641.343	513.247	1048.42	2165.91	1502.42	2108.16	1702.03	2122.96	1928.36	1608.56	1489.91	1384.89	359.188	0.005	1887.01	1157.8	0.005	1553.72	1671.62	2063.01	1960.67	0.005	1924.38	0.005	803.559	1235.55
O70172	Pip4k2a	Phosphatidylinositol 5-phosphate 4-kinase type-2 alpha	7742.73	1339.93	9516.83	17046.9	9855.5	9789.94	7381.68	7408.01	18630.4	3967.53	4440.59	935.609	5189.38	113.451	5089.37	8455.47	7637.48	6113.49	8105.13	5640.65	3923.58	4806.9	5404.39	4929.67	4941.3	2120.72	1547.65	7202.67	2964.93	5206.65	6054.13	2133.05	7128.89	1832.7	3724.78	4025.58
O70194	Eif3d	Eukaryotic translation initiation factor 3 subunit D	6410.19	5108	5442.92	1661.62	1867.1	2305.79	3517.88	6906.32	3411.55	6599.5	7489.94	5622.38	9032.56	10364.8	6256.85	2072.81	2756.73	1780.45	3644.82	7434.44	5215.08	6022.16	5239.67	4920.11	9993.98	9566.11	14968.6	3046.57	3388.21	2583.15	5312.95	7084.82	4983.77	4862.07	8508.48	5102.56
O70228	Atp9a	Probable phospholipid-transporting ATPase IIA	5798.15	5271.69	5507.39	8690.52	3793.58	5390.94	2483.9	4631.51	4061.42	3221.9	4376.99	3900.64	2672.03	4066.56	2769.66	2794.47	3442.34	3610.7	2736.68	3085.54	2386.44	2135.15	1671.72	1200.35	8505.18	7026.21	796.658	7665.98	5141.37	559.174	6613.99	2417.79	3373.18	453.889	1795.45	3146.82
O70250	Pgam2	Phosphoglycerate mutase 2	3201.94	0.005	7204.25	4807.47	3318.59	16447.5	6194.98	18886.6	18775	21838.9	6663.56	9854.87	0.005	0.005	0.005	5326.35	4232.28	0.005	17165.4	8684.15	0.005	0.005	2783.21	1251.23	0.005	1902.55	0.005	5025.03	7222.5	9826.07	840.771	0.005	0.005	0.005	8903.59	3592.56
O70251	Eef1b	Elongation factor 1-beta	43578.1	33077.5	43401.7	10664.6	7165.62	8864.76	17672.8	29768.9	14609.8	37856.4	28013.5	36965.2	2069.29	71016.4	63223.9	5668.15	8820.43	9497.31	10016.5	30321.6	24738.5	36011.6	23712.6	18897	89278.5	70508.6	136399	27234.1	16748.5	19318.6	41193	50528.8	40844.4	44728.7	52256.1	44619.8
O70252	Hmox2	Heme oxygenase 2	1403.52	1136.08	1528.18	421.527	1300.46	2535.3	237.426	2123.85	2837.21	1730.61	492.566	1012.2	533.34	213.806	1.64829	1332.52	2294.37	395.738	2225.26	1060.63	393.918	388.505	1500.79	1155.82	854.173	1.46741	3.13986	681.153	166.222	469.234	403.681	399.009	280.508	15.991	0.005	583.406
O70293	Grk6	G protein-coupled receptor kinase 6	979.974	986.364	1351.58	1488.93	951.806	1372.61	740.448	459.666	1368.14	374.283	0.005	0.005	0.005	446.505	1.6418	1202.61	1477.81	838.31	1341.9	904.105	662.021	621.346	542.739	197.975	1700.87	1225.78	2.99158	1640.12	1780.08	1018.57	700.131	0.005	294.918	0.005	0.005	505.558
O70305	Atxn2	Ataxin-2	1619.83	896.404	2552.04	2049.82	0.005	455.938	0.005	0.005	740.416	0.005	0.005	0.005	273.399	4126.27	0.005	0.005	2337.32	0.005	802.974	1209.36	1162.66	697.84	777.144	0.005	2599.71	1407	2147.3	0.005	0.005	994.846	745.069	0.005	0.005	0.005	0.005	730.434
O70310	Nmt1	Glycylpeptide N-tetradecanoyltransferase 1	22063.2	21619	11613.9	10014.2	8550.78	7446.76	17325.3	17128.1	8523.07	24907.1	19185.3	22559	40916.1	36642.2	24688.9	8195.81	6991.96	6546.7	8448.77	17872.2	14413.3	16365.9	8717.47	6779.76	23273.4	29760.2	30816	8585.32	9630.39	7411.57	15328.6	16495	14609.3	25316.8	26331.2	15069.7
O70311	Nmt2	Glycylpeptide N-tetradecanoyltransferase 2	1666.92	539.442	825.79	3957.5	1250.85	960.298	1002.95	1178.52	959.003	751.68	1430.97	1.02074	1797.33	2591.01	604.987	1088.33	899.469	919.242	801.979	964.123	1015.67	1345.82	471.384	423.823	1827.12	2.51051	1773.43	1408.42	1873.14	798.49	1089.78	1.90965	715.664	1.74565	0.005	1360.08
O70318	Epb41l2	Band 4.1-like protein 2	8891.08	8919.38	9519.27	37509	14510.4	13569.7	13540.3	13995.6	18812.4	12857.2	8120.32	10082	5019.26	14100	4915.05	12034.9	12434.9	11295.5	19273.9	11492.9	10040.1	8908.34	9036.04	14075	9629.11	7292.12	10141.8	14870.7	14484.8	25022	19548.7	12791.3	21608.7	16222.3	15852.6	16890.7
O70325	Gpx4	Phospholipid hydroperoxide glutathione peroxidase	2013.54	2175.92	3088.41	9325.54	3572.11	3620.77	2082.76	2631.58	3727.4	1292.57	2708.89	575.186	1971.63	3913.58	532.03	5205.07	3673.86	2537.69	4648.15	2490.97	2232.17	2740.06	2047.93	2486.94	2473.83	1064.85	2002.36	2690.06	2641.03	3449.36	2736.69	2038.34	2165.74	791.782	2160.21	3328.6
O70378	Emc8	ER membrane protein complex subunit 8	7111.25	5529.39	4513.85	7128.29	1993.73	2583.32	6038.25	5181.67	4011.5	6107.49	8413.23	1568.68	4421.05	8862.3	3977.92	2487.37	2506.29	2728.6	3103.36	5617.24	4929.91	5571.03	3722.15	2117.83	6729.33	8008.52	8686.92	6068.78	2602.87	4941.17	6709.94	6186.15	6093.62	7513.07	4036.4	5961.38
O70433	Fhl2	Four and a half LIM domains protein 2	3524.77	5395.08	5985.2	2385.33	7498.33	9604.04	936.773	634.052	5520.2	1448.09	890.815	0.005	0.005	4274.76	11.1291	7813.14	6256.36	6357.52	3024.38	3283.72	1610.55	666.196	564.046	1671.85	11967	7609.86	6012.09	9548.37	4627.16	5344.67	2465.79	3.25273	1375.57	4.419	0.005	957.139
O70435	Psma3	Proteasome subunit alpha type-3	26576.6	26220.3	18163.5	18971.6	20729.9	23459.2	24370.9	30921	21413.1	33233.3	35431.8	29486.8	36356.6	27270.6	23823.8	18150.2	19850.5	17225.6	20222.2	29051.7	22193.5	26964.5	19964.4	18211.1	27164.2	30771.6	46231.8	22129.1	23827.1	18668.7	27490.9	33762.6	29521	48014.7	38974.3	24293.7
O70439	Stx7	Syntaxin-7	11437.9	5202.84	15604	20415.1	7636.98	9685.98	6462.17	4189.73	7725.61	3228.46	489.579	2736.69	3804.7	13819.4	3991.8	10734.4	9181.6	8857.24	8789.7	8353.09	1755.71	5015.49	4252.3	6283.61	10147.8	5772.37	0.005	8941.35	8407.62	3929.05	5146.44	1841.25	2093.33	981.243	1970.52	2029.09
O70443	Gnaz	Guanine nucleotide-binding protein G(z) subunit alpha	17258	14639.8	16809.7	20347.4	18314.5	15274.6	16207	13259.1	14312.5	14750.8	13794.9	11307.4	7435.74	6034.98	15023.1	16652.2	16275.2	13478.1	12310.4	12180.6	11668.5	9855.71	14286.9	13141.5	11933	15686.7	8908.71	16875.8	21259.5	16339.8	14520.3	20400.5	16222.8	14232.3	16280.1	12922.9
O70492	Snx3	Sorting nexin-3	6811.16	8357.84	8857.4	11027.4	7544.6	7554.73	7419.08	6735.31	7983.48	8186.83	5613.6	5506.09	8358.93	5775.34	5850.24	6930.47	6634.53	6222.4	7700.73	8026.65	8741.03	7148.23	7790.76	6839.39	8936.97	7948.87	10016.7	7351.53	7793.39	9346.22	8944.68	9278.99	11333.7	6841.62	9624.36	9700.68
O70493	Snx12	Sorting nexin-12	20384.2	19461.8	22353.1	36037.7	16483.7	16410.5	18117.9	14904.9	17625.9	15548.8	15431.8	16295.1	23213.9	20744	24800	14803.3	17397.5	17664.5	15469	15336.7	15473.7	14443.4	16001.7	15044.5	21169.5	23325.5	31220.2	17816.8	21331.1	20975.3	17222.4	19929.8	19869.5	21699.6	19287.4	16509.6
O70503	Hsd17b12	Very-long-chain 3-oxoacyl-CoA reductase	6272.47	7842.87	5360.79	2519.79	6523.5	7781.71	6155.63	8414.17	8789.44	6552.05	8554.18	7615.12	11972.7	4101.5	8001.03	7485.88	6939.91	5470.54	10051.6	7878.22	6559.33	7389.04	5355.61	4393.88	8582.45	10002.4	12895.1	8707.67	7556.8	7633.92	6848.52	10483.7	8028.81	10859.7	3742.51	6629.85
O70554;O70555;O70558;O70559;O70562	Sprr2b;Sprr2d;Sprr2g;Sprr2h;Sprr2k	Small proline-rich protein 2B;Small proline-rich protein 2D;Small proline-rich protein 2G;Small proline-rich protein 2H;Small proline-rich protein 2K	0.005	0.005	0.005	0.005	824.856	6092.2	0.005	0.005	0.005	73673.8	0.005	0.005	33255.5	0.005	1180.53	0.005	0.005	0.005	0.005	527.657	17095.3	567.039	0.005	0.005	0.005	0.005	0.005	0.005	0.005	0.005	0.005	4178.94	0.005	0.005	0.005	4992.32
O70572	Smpd2	Sphingomyelin phosphodiesterase 2	0.005	0.005	126.918	0.005	293.839	266.646	408.798	653.977	308.973	710.601	577.502	0.005	0.005	0.005	0.005	0.005	356.79	0.005	785.436	1248.33	1120.33	738.234	618.575	0.005	465.64	0.005	0.005	301.958	0.005	0.005	704.987	0.005	729.361	0.005	0.005	1144.04
O70589	Cask	Peripheral plasma membrane protein CASK	5844.37	7424.17	6086.48	7221.7	10796	9845.74	7606.36	8931.99	9383.34	6792.28	8253.96	7516.76	3691.13	2116.69	4429.96	8624.44	9730.93	9254.99	8736.28	9028.7	7713.61	8065.99	7135.27	7088.51	6826.86	5563.94	3721.29	10121.2	7382.03	6591.35	8407.06	5990.29	7159.93	6350.08	7831.9	7694.53
O88271	Cfdp1	Craniofacial development protein 1	3772.34	522.86	3038.18	431.245	0.005	0.005	2678.34	3055.73	0.005	3476.59	1751.38	2682.54	9138.04	7631.84	1755.15	0.005	0.005	0.005	671.077	3848.83	3273.7	3670.04	2295.2	3711.06	3165.09	5607.53	14397.2	0.005	0.005	0.005	1919.69	2808.64	1748.66	856.104	2661.13	3306.82
O88291	Znf326	DBIRD complex subunit ZNF326	8882.08	2085.76	5413.84	249.836	0.005	198.023	4241.85	2722.53	528.101	2321.74	2253.02	1702.24	9933.03	13696.2	6201.67	0.005	262.571	0.005	432.753	4011.54	3393.09	3273.39	1527.96	3420.47	5477.95	6487.26	11580.4	155.171	0.005	174.31	1985.96	918.341	1831.54	2818.32	2388.45	2967.51
O88307	Sorl1	Sortilin-related receptor	3165.28	3254.02	2979.6	0.005	762.295	751.248	1495.99	3173.35	734.088	2147.16	2361.38	1644.97	8067.17	3442.65	2727.71	362.386	824.454	0.005	1082.67	2714.77	1955.95	3312.69	2648.88	1882.56	5191.09	6419.86	10199.3	700.288	760.185	738.197	1485.57	1955.1	2336.76	2705.17	1244.63	2192.85
O88322	Nid2	Nidogen-2	549.988	334.962	370.475	1660.01	1239.24	1033.93	933.421	1026.97	1594.14	282.633	1527.48	0.005	0.005	605.777	590.581	786.968	861.376	502.213	1272.75	693.835	720.563	1335.09	224.597	186.547	854.399	0.005	1995.76	1332.42	419.361	935.039	1264.77	566.595	917.119	2137.1	0.005	680.681
O88342	Wdr1	WD repeat-containing protein 1	82122	108536	98329	87754.7	124224	111268	91166.9	110383	103983	94723.4	118797	92116.6	67280.4	44826.9	55942	118536	111016	99614.4	111031	100812	106069	133687	94479.2	101194	95274.2	96913.1	78269.5	114970	110423	108910	99022.9	79907.9	112963	81157.8	134260	122689
O88343	Slc4a4	Electrogenic sodium bicarbonate cotransporter 1	3569.9	3975.28	4603.64	5873.74	5583.53	8242.24	8746.06	8564.36	11105.8	8973.95	9202.99	12002.9	3528.81	5508.38	5192.44	4948.21	4708.99	4355.8	8892.48	5915.33	7366.84	7226.14	7863.55	7851.74	5046.02	5069.79	5679.89	7416.42	7086.73	8384.21	7451.96	8741.93	7850.24	8030.05	9289.17	6685.27
O88384	Vti1b	Vesicle transport through interaction with t-SNAREs homolog 1B	2635.38	2514.48	3172.76	1306.02	1071.69	1175.52	995.843	2630.65	1072.34	1872.95	1570.82	390.489	3455.15	2158.97	1545.47	779.863	864.378	801.898	1493.16	1771.49	1674.05	1902.07	1424.94	579.464	3085.46	3104.18	4330.34	745.986	783.296	886.762	1267.03	235.648	2021.27	1.2613	1746.37	1747.24
O88441	Mtx2	Metaxin-2	2155.85	1047.95	3122.17	6114.15	1724.64	3445.31	3278.83	2018.35	3893.65	1243.18	2061.89	2035.12	991.751	1443.67	0.005	2833.84	2772.69	2679.96	2636.29	1473.66	2914.08	1893.65	2518.19	1349.47	2792.21	1778.55	0.005	4483.86	2718.75	1996.64	2166.49	0.005	1122.8	1325.94	0.005	1886.92
O88444	Adcy1	Adenylate cyclase type 1	966.682	808.514	900.664	2672.95	2285.61	2144.49	3405.4	4926.48	3524.21	4843.62	4526.42	4854.58	0.005	0.005	0.005	1066.03	1558.2	1224.54	3257.38	3038.4	3196.47	3298.09	1463.27	2218.17	2381.44	896.078	0.005	2491.67	1569.69	1336.17	3317.81	3984.82	3142.1	3689.93	2316.02	3278.7
O88447	Klc1	Kinesin light chain 1	3871.98	2691.25	4347.23	8285.99	2720.41	5021.75	3368.91	2603.82	4667.38	3038.42	3217.97	2915.85	1514.25	2226.3	1858.84	4247.14	3422.67	3874.32	4662.39	2883.21	3412.34	2891.89	2545.69	2323.79	3123.66	2448.76	2082.94	4288.03	3052.29	4062	3781.13	1764.78	4003.07	203.003	1738.81	3563.67
O88448	Klc2	Kinesin light chain 2	9970.82	12390.7	12534.6	13775.6	11278	12491.9	7977.56	8293.94	11786.4	8301.82	8153.75	9956.82	6488.52	10920.6	8738.28	11884.7	12593.3	11355.3	12837	9968.95	8466.18	7853.04	7562.84	7935.07	11305.3	9208.73	8592.92	12837.8	11125.3	11856.5	9340.51	4815.95	6822.59	6244.82	6637.54	8113.41
O88456	Capns1	Calpain small subunit 1	6766.17	4605.55	7429.72	14707.1	9924.58	8401.27	8898.63	8579.26	9778.09	10247.3	6807.52	9115.43	3446.69	6649	3126.04	6520.19	7245.75	8289.2	8637.12	5737.58	9626.39	6838.3	7702.42	8809.99	8136.14	6810.86	13382	10635.4	11985.9	12123.8	11257.4	17955.8	15598.1	14210.5	12298.2	13188
O88485	Dync1i1	Cytoplasmic dynein 1 intermediate chain 1	10152.1	7358.67	11371.2	31270.5	9195.83	13957.8	8465.5	7279.08	11238.8	5458.27	6440.83	5114.69	6642.92	8265.98	4309.78	11142.5	11770.3	9778.56	13066.6	9947.01	5986.68	4958.72	4530.15	4838.06	8112.61	8914.64	7571.05	10583	10192.7	8785.7	7362.14	5309.32	4123.13	2718.45	3131.21	4909.6
O88487	Dync1i2	Cytoplasmic dynein 1 intermediate chain 2	8177.93	8512.38	10929.3	22198.2	8081.67	7389.13	6420.32	6223.92	5655.15	7667.3	3994.79	4672.6	6989.44	13600.7	1576.21	7067.65	7453.39	3749.95	5993.95	5966.73	3253.22	3589.26	6888.79	7010.89	4821.8	4250.87	10860.6	5631.58	4067.76	11234.8	4644.53	6352.12	6244.18	5443.24	5927.79	5881.51
O88507	Cntfr	Ciliary neurotrophic factor receptor subunit alpha	1889.52	1830.32	890.628	2361.13	4307.2	4383.06	4462.61	3862.58	5217.01	3700.68	5240.93	4637.87	892.486	339.141	1431.76	2879.78	1877.78	1581.88	3181.88	1005.03	628.581	2960.41	1313.88	2199.88	1119.03	749.611	1860.77	1850.1	1662.08	2487.98	2038.56	1282.55	2556.41	2480.29	1336.06	2782.19
O88520	Shoc2	Leucine-rich repeat protein SHOC-2	758.543	0.005	788.885	0.005	782.805	316.398	0.005	0.005	559.439	0.005	0.005	0.005	0.005	0.005	0.005	383.894	1038.65	348.394	715.374	1081.13	721.617	410.334	0.005	0.005	1115.11	0.005	0.005	1047.63	502.404	224.825	543.349	0.005	158.017	594.777	0.005	409.21
O88531	Ppt1	Palmitoyl-protein thioesterase 1	3039.17	1828.65	3527.55	1935.74	645.09	584.436	1633.17	1230.69	621.301	1613.63	1196.07	0.005	4639.62	5455.81	2767.85	1274.47	990.815	433.839	995.283	1568.39	1196.93	1986.92	644.355	628.64	7241.13	3559.71	5555.82	2021.92	0.005	2155.63	1371.65	812.517	2506.61	2780.68	2551.6	3394.12
O88532	Zfr	Zinc finger RNA-binding protein	5069.4	8009.8	10322.3	0.005	532.088	361.7	5179.93	4501.93	1446.71	4217.31	8737.36	12923.6	23584.1	6300.98	9051.67	0.005	314.718	0.005	1284.38	8062.16	5405.49	6046.31	5931.64	5585.55	11165.8	14914.2	31375	515.93	0.005	0.005	5728.45	10476.6	3535.73	15168.3	12275	8443.02
O88543	Cops3	COP9 signalosome complex subunit 3	22219.8	25385.4	7065.96	3009.18	21875.4	22372.1	8105.24	35081.4	26807.5	8453.58	39125.6	3380.79	1873.87	8697.55	763.067	11015.7	11003	9465.87	10258	11581.6	6737.77	12071.3	5165.67	3017.17	25469.2	2170.3	4681.93	22674.1	15599.6	8712.63	7501.05	10494.8	8529.72	10328.4	2158.29	8656.44
O88544	Cops4	COP9 signalosome complex subunit 4	12190.1	10351.6	13152.9	10165.5	14894.9	14998.4	8821.68	10297.7	12608.4	8161.23	8127.86	7598.73	19600.7	9494.09	6372.27	12143.5	14322.7	10613.5	13525	12005.8	9923.81	12928.7	7388.52	10108.9	12683.8	6401.45	15820.5	11492.5	8155.73	7801.67	9561.04	3933.37	7409.32	4127.37	72.8582	9220.07
O88545	Cops6	COP9 signalosome complex subunit 6	13825.1	16380.6	12657.1	12727.3	13761.5	15245.1	11050.8	12827.9	12676.9	14155.2	12653.9	14616.4	18316.2	8071.63	21588.4	13602.3	14960.5	13022.8	12540.6	14531.1	11995.1	12763.2	9538.55	9746.08	15701.5	24182.7	26163	14221.4	15601.5	10519	10788.2	9702.79	11407.8	13250.7	17788.9	12940.1
O88569	Hnrnpa2b1	Heterogeneous nuclear ribonucleoproteins A2/B1	120911	103296	136204	25734.6	8593.84	13054.3	112009	126630	38157.4	143856	126002	170144	318944	246117	163939	8631.36	12178.3	13359	30738.4	114284	106714	126859	144475	185126	122053	126888	395192	14183.5	13498.5	17974.2	91119.4	153559	95204.8	212826	147492	132814
O88587	Comt	Catechol O-methyltransferase	3613	3172.28	2889.12	1256.23	4986.3	5247.18	5308.4	7038.82	5953.29	5504.35	4819.17	5280.55	69.2116	2783.49	24.1774	2463.83	2409.03	2400.3	3334.23	3880.62	4582.74	2406.49	3129.06	2946.94	6674.96	351.61	4018.13	5583.32	1242.48	2395.27	6352.14	594.895	5033.52	6991.37	2480.76	4873.36
O88597	Becn1	Beclin-1	1872.36	1803.68	1855.45	1218.46	94.2967	2426.77	999.847	1229.05	2042.33	825.466	0.005	272.891	0.005	0.005	0.005	1099.28	1523.76	931.446	1332.83	966.92	696.903	825.361	1516.21	995.013	1007.98	957.737	0.005	745.359	0.005	1591.34	237.994	0.005	613.977	0.005	0.005	1164.04
O88643	Pak1	Serine/threonine-protein kinase PAK 1	9200.2	9080.03	12655.1	47347.6	11754.5	11697.2	11202.1	10966.9	14889.1	10504.3	10625.1	12851.3	8499.37	13515.3	10939.5	9617.44	12021	12113.5	11337.5	9337.93	10628.3	10657.3	11974	10292.6	7409.58	6740.61	8600.87	9243.95	9567.95	10846.6	12027.7	11989.7	9868.39	14053.8	10437.4	8366
O88653	Lamtor3	Ragulator complex protein LAMTOR3	1895.44	1238.69	1337.65	2473.75	1505.85	1353.63	1701.55	1716.55	1441.98	1236.8	255.824	984.734	3340.02	2111.14	0.005	1445.86	1050.48	645.085	1738.9	1466.71	884.417	1108.27	1645.77	1445.16	1435.01	0.005	0.005	708.555	562.571	1489.55	871.722	0.005	1203.56	0.005	0.005	1351.26
O88685	Psmc3	26S proteasome regulatory subunit 6A	9417.43	12718.2	11833	11848.8	7254.65	7877.88	8882.22	10471	8578.13	12039.3	7205.51	12211.7	19366.7	7014.27	10046.6	6651.95	5287.28	5517.99	6899.4	7417.38	7740.69	9181.08	7939.63	7692.61	7471.54	9453.28	26226.2	6185.73	6149.18	8997.97	7603.61	8445.18	9187.96	6191.07	76618.9	8593.71
O88696	Clpp	ATP-dependent Clp protease proteolytic subunit, mitochondrial	4894.82	6332.14	2568.9	5959.25	12065	11689.2	10950.4	11180.2	12883.2	10328.2	22047.5	15982	6923.82	4755.43	9231.22	6256.11	6360.15	9447.15	6895.65	10063.8	7910.06	7909.51	4321.62	1834.62	9229.09	8600.56	0.005	11712.2	13970.9	3919.69	9465.14	4169.85	7022.18	13306.8	13822.8	5968.67
O88703	Hcn2	Potassium/sodium hyperpolarization-activated cyclic nucleotide-gated channel 2	6031.49	5171.92	5675.49	21953.3	16289.7	7884.18	5767.71	6331.99	7905.62	5000.75	3375.75	2935.07	6232.99	6942.56	4574.92	6257.07	10264.7	9628.51	5693.93	4811.71	2310.06	2811.77	3004.82	2756.93	4117.33	5866.93	6220.38	9128.42	9375.48	8889.39	4030.33	2535	2131.04	3193.31	2461.65	2194.48
O88712	Ctbp1	C-terminal-binding protein 1	32358.2	35573.7	28408.4	47774.2	37481.2	35261.1	34377.7	37515.8	33305.7	32392.1	44583	44713.6	31598.9	22702.9	41735.2	34869.8	34317.4	38927.9	32870.4	36683.5	37000.4	35191.2	28650.2	30498.2	32551.8	31918.7	28826.7	36290.7	29160.8	27591.3	32299	30118.1	24889.4	37694.4	30000	29440
O88735	Map7	Ensconsin	2854.26	2385.88	5524.51	6042.71	1221.16	1623.61	2659.31	1895.74	1625.9	1873.47	2208.34	2676.57	1258.21	5507.65	4526.95	2131.62	3076.71	3007.42	1899.51	2884.46	3700.98	2052.3	3630.88	2446.48	3439.8	2206.41	1565.23	1962.76	2316.4	2853.05	2548.2	2295.44	2982.18	1902.76	2651.73	2352
O88737	Bsn	Protein bassoon	38681.6	32880.5	42303.7	104605	32815.5	44044.4	24175.1	19765.2	33790.7	19870.6	19421	21789	17957.6	35996.4	27896.8	47482.4	40217.5	34622.6	34510.2	25534.9	23899.3	16033.3	23767.6	26768.3	24469.2	20641.7	13193.8	33959.4	30844	39429.4	24430.1	9912.16	14246.6	15541.8	15824.6	14066.5
O88738	Birc6	Baculoviral IAP repeat-containing protein 6	976.791	2373.45	1510.2	265.795	5587.73	2193.31	3182.22	4699.79	1785.61	4888.06	562.806	258.69	0.005	0.005	0.005	877.537	1582.08	618.857	1424.25	1546.9	1039.94	835.317	1021.2	1005.92	1563.83	97.4259	0.005	1955	989.998	1292.72	952.476	0.005	1013.76	0.005	0.005	1417.2
O88741	Gdap1	Ganglioside-induced differentiation-associated protein 1	3769.39	5500.8	2609.86	39531.1	7887.4	6487.55	5092.58	7239.68	5441.56	3660.88	5697.71	4713.91	1714.81	1.10912	0.005	2888.24	5628.54	1097.12	3184.28	3832.47	1249.29	1700.92	3201.77	2370.12	4460.01	3841.08	2.02835	6095.88	6148.03	2790.92	3243.55	2.2271	255.061	10729.6	1751.92	822.887
O88745	Scrg1	Scrapie-responsive protein 1	662.228	531.871	1269.21	6610.04	1214.82	1112.21	1495.76	1485.01	1169.46	1421.73	1078.88	736.396	0.005	2548.93	4131.62	592.134	1055.26	2833.56	1422.19	315.641	3471.41	2347.09	595.271	0.005	1694.63	1918.26	1739.58	2011.39	2515.98	1111.69	3139.9	3451.39	3468.59	0.005	1308.61	754.604
O88746	Tom1	Target of Myb protein 1	6584.6	4531.23	7384.45	23325	8952.67	9904.41	9414	8014.8	12279.9	9411.95	9815.08	6681.11	3201.5	7726.65	7883.04	6395.24	8906.71	6658.88	11359.5	10146.4	8585.99	8108.66	8987.36	7957.1	7095.38	4608.12	8671.48	9998.69	9569.2	10164	11354.7	6505.91	6510.15	8505.63	10219.9	8250.39
O88844	Idh1	Isocitrate dehydrogenase [NADP] cytoplasmic	5276.18	5130.08	6616.54	6789.95	8107.67	8338.26	6705.87	7198.84	9303.08	7513.07	8157.41	4253.84	5202.3	5393.19	6212.2	7229.44	6312.59	6471.29	9194.44	6071.13	7593.34	8578.63	6465.58	7030.77	6361.51	6160.99	6297.16	6982.56	7117.21	8920.3	7522.43	8407.84	10199.9	4343.61	8529.38	8226.03
O88851	Rbbp9	Putative hydrolase RBBP9	2029.9	2329.17	3250.35	1688.34	2670.08	3062.86	2234.08	0.005	2531.94	2083.74	0.005	1802.79	3044.17	0.005	0.005	2750.37	2612.59	158.529	3784.45	1169.6	564.571	1598.14	4769.97	6080.06	613.179	709.268	0.005	813.81	1112.26	2767.38	726.194	2755.66	792.708	0.005	1190.95	1587.98
O88910	Mpp3	MAGUK p55 subfamily member 3	1240.28	437.152	1251.12	1245.26	2067.82	2764.71	874.027	1749.45	3769.23	502.31	1210.08	5.8917	0.005	2.89797	6.35054	1371.91	1781.39	183.774	2658.48	1851.98	1004.73	1045.58	1493.04	650.471	1091.11	7.27727	5.39031	2496.03	910.481	1148.09	2616.61	1.5044	469.035	52.3099	0.005	851.68
O88935	Syn1	Synapsin-1	270988	325614	309473	399179	277158	290015	211383	192494	234638	180129	197434	212029	241264	209821	347805	424652	310744	297932	343669	210331	208830	187746	220947	240666	168514	161516	117398	212828	189486	227216	186626	103392	140727	120356	110538	140370
O88951	Lin7b	Protein lin-7 homolog B	9675.31	12532.8	8977.2	25301.5	15676.7	9593.53	10269.8	7387.9	8105.99	13436.3	9113.77	8639.78	10313.5	2052.04	11379.4	3998.82	8168.18	10623	4028.83	7475.49	5391.6	5074.84	2754.48	5267.76	14644.7	10693.6	90930.6	16617.5	14501.9	8224.34	10667.9	32505.2	10267.2	15830	12856.3	6894.17
O88952	Lin7c	Protein lin-7 homolog C	19348.4	17912.4	19338.4	33015.5	27714.6	24181.7	34586	34559.9	29139.7	39408.8	39356.9	41216.1	5946.38	19296.3	15160.3	18847.2	23193.1	24008.2	24625.1	29407.5	35517.3	30845.7	33055.1	32723.7	23717.2	24990.1	23826.1	33302.7	31716.6	27575.2	36269.8	49893.7	50891	50288.8	44901	41059.9
O88998	Olfm1	Noelin	27181.1	32172.9	29197.3	50823.4	25025.6	31268.5	17744.1	16404.3	24179.7	16111.5	17074.6	17388.8	20061.6	22672.4	28885.1	35378.4	26317	25623.2	26293	18486.2	19726.2	17034.4	16053.4	13436.3	19123.9	26434.4	16891.6	24828.5	25639.5	31418.6	25417.1	18578.8	17037.3	16362.7	18472.2	16495.9
O89001	Cpd	Carboxypeptidase D	3915.82	1087.83	3202.95	0.005	1779	0.005	1351.24	4934.71	1065.31	6749.55	3631.75	1651.04	4190.38	3578.09	1754.7	0.005	0.005	0.005	751.583	2689.89	2360.64	2477.95	2424.48	2490.58	4578.5	6395.68	11152.2	384	0.005	440.348	1519.05	1482.17	2132.62	2789.23	2048	2312.52
O89026	Robo1	Roundabout homolog 1	160.98	1938.66	2987.12	4424.21	1491.28	3927.24	592.67	639.669	1298.27	0.005	1266.4	0.005	0.005	408.254	2241.47	3237.16	3738.7	3439.45	1988.82	1850.51	958.6	707.779	1008.63	250.035	2723.1	1973.93	1080.21	3535.53	2248.49	3261.22	1990.45	811.176	0.005	0.005	930.876	980.74
O89029	Matn4	Matrilin-4	0.005	0.005	0.005	440.188	1225.72	707.042	786.811	438.517	653.13	0.005	1467	0.005	0.005	0.005	0.005	186.093	911.727	578.034	400.992	799.01	260.328	256.31	226.542	177.151	0.005	0.005	0.005	1245.63	906.308	504.498	1475.55	0.005	478.5	1445.9	2151.99	832.473
O89051	Itm2b	Integral membrane protein 2B	1719.92	1807.6	1646.86	0.005	2047.53	2083.36	1601.38	1250.7	1621.48	1112.15	1140.95	1.045	3842.69	1347.99	921.521	2557.56	2121.38	1671.28	2820.74	1430.68	1732.97	1548.13	0.005	1359.63	1877.08	4405.11	2406.54	1645.07	2481.97	1415.8	2389.38	2.22307	1257.69	1.23849	1220.91	2748.41
O89053	Coro1a	Coronin-1A	89854.3	95445.2	67628.7	102937	95441.2	101525	90691.3	82774	98961.2	92346.2	129759	118423	60555.1	70951.4	108898	79886.4	94715.6	112461	70170.4	79953.7	97170.6	93207.8	74650.7	68721.5	91287.5	114004	84958.1	108680	119005	92147.1	100612	117666	93251.9	132410	98544.6	81624.8
O89084	Pde4a	cAMP-specific 3',5'-cyclic phosphodiesterase 4A	1269.9	354.907	2787.22	10460.2	1889.9	1972.86	1705.94	1414.79	2254.67	832.708	1289.25	601.512	0.005	1428.81	2980.22	1318.98	2274.71	1568.68	2077.29	1381.41	1531.54	510.661	1673.62	2029.07	1441.3	133.481	0.005	2078.08	1126.03	1583	1310.55	0.875743	609.352	0.005	1.37159	555.898
O89086	Rbm3	RNA-binding protein 3	11452.1	5211.69	8099.3	7169.54	1258.16	2005.29	14888.9	10513.6	4376.2	14537.9	12006.7	14033.2	19140.1	18742.6	9331.05	1113.59	2424.03	1102.42	3216.15	11058.5	12894	10185.7	16712.5	16200.5	16673.7	18621.7	35008.8	3864.54	3464.94	3837.98	12343.8	22861.7	12263.7	21974.1	14705.2	10624.3
O89112	Lancl1	Glutathione S-transferase LANCL1	8331.38	11125.5	11040.6	2511.95	8829.39	11169.4	7315.08	9915.31	9842.19	7771.32	8146.83	8452.6	6685.53	2952.76	117.53	9088.52	7649.3	5300.21	7658.74	3885.21	5091.02	5313.64	7142.89	6889.59	9738.67	3116.21	1638.74	9488.11	4045.56	5045.16	6676.7	1904.75	4489.94	4962.64	251.264	5588.73
O89114	Dnajb5	DnaJ homolog subfamily B member 5	1426.3	1405.81	2883.13	3845.54	1644.72	1928.49	508.951	864.035	820.963	774.674	0.005	1.52546	2380.95	2054.85	41.706	1298	1679.28	237.954	1496.29	3122.06	3036.23	1452.65	3756.49	3285.03	1166.69	728.426	113.252	1018.99	655.005	1369.56	385.576	19.4259	426.953	0.005	1.48588	692.709
O89116	Vti1a	Vesicle transport through interaction with t-SNAREs homolog 1A	6646.19	3446.86	5808.98	8743.79	3605.41	4402.16	894.251	4365.24	2216.08	0.005	3317.7	3754.71	3183.81	1077.9	0.005	3266.57	3016.18	1921.11	3456.31	836.958	2026.67	1828.82	1783.03	3728.36	5098.47	3213.64	1908.9	4406.01	4806.07	3314.35	2580.78	1846.87	2519.7	3687.66	3772.19	2119.28
P00158	Mt-Cyb	Cytochrome b	9119.01	18409	12542.6	9702.26	23261.3	16994	16580.2	22135.4	20003.2	18034.9	20871.7	23492.1	28028.5	8495.41	18924.3	14863.2	18817.1	16929.8	21203.5	19078.3	11883.5	17387.1	13392.4	13261.4	9693.59	21711.9	34623.8	14536.8	17097.6	17977.2	16774.5	15969.6	15605	40086.1	86986.3	13520.5
P00397	Mtco1	Cytochrome c oxidase subunit 1	1284.76	1118.27	4577.71	0.005	4306.45	4664.98	2867.94	3914.47	5078.19	710.98	1.3433	3.31386	4.96326	2.07922	3.58943	4745.84	3892.31	1190.26	7014.81	281.057	1303.01	794.316	5513.78	7054.13	1042.56	1.80868	0.005	1055.51	1.34078	2489.48	1052.36	5.36411	0.005	0.005	6.83929	2525.78
P00405	Mtco2	Cytochrome c oxidase subunit 2	236085	301132	331280	1.07701e+06	484286	266044	400743	372452	293286	245730	470938	305671	391778	482609	167779	362068	349412	504899	437536	382208	382672	421882	330154	344211	225422	167590	226039	278581	283383	360690	319423	324292	337607	122196	627721	332689
P00493	Hprt1	Hypoxanthine-guanine phosphoribosyltransferase	19842.8	23143.2	29547.7	33409	22733.4	24992.2	8166.29	17038.6	23003.8	8018.28	7045.31	15189.3	10162.7	9668.71	1876.27	12670.4	14139.1	12852.3	12115.4	9103.74	11313.2	10051.6	10333.5	13953.7	23281.3	7286.71	1848.49	21616.9	23174	11470.4	18225.7	1067.2	8865.89	1680.18	1402.86	7813.58
P00920	Ca2	Carbonic anhydrase 2	57010.5	72464	78005.8	95422.5	82527.7	74828.8	88617.8	96895.9	94205.9	84448	99243.6	92303.7	73095	110502	58824.3	56704.1	94071.5	74209.2	80274.7	100131	70085.9	76989.8	90616.2	99598.7	56503.7	46275.9	73581.4	81192.6	68667.3	79051.8	83909.7	84244.8	98644.3	87975.8	66011.8	91542
P01027	C3	Complement C3	0.005	0.005	0.005	1082.68	100.411	205.618	0.005	169.298	0.005	517.319	0.005	0.005	10497.1	5251.91	2955.92	12163.8	6229.4	4453.62	9517.42	6200.89	2766.82	4030.85	1276.37	962.632	7736.92	6527.24	3.49031	9091.79	7321.33	1187.26	6430.75	7682.53	2587.82	1859.85	1045.7	1023.33
P01029	C4b	Complement C4-B	0.005	0.005	0.005	0.005	0.005	0.005	0.005	0.005	0.005	0.005	0.005	0.005	0.005	0.005	0.005	529.552	252.11	0.005	502.518	2127.79	0.005	0.005	0.005	0.005	2235.16	2445.69	0.005	3346.39	4207.39	5739.36	3288.94	4341.77	4166.59	5417.71	1754.91	2376.24
P01631		Ig kappa chain V-II region 26-10	0.005	0.005	511.153	2845.39	0.005	0.005	0.005	0.005	0.005	906.361	0.005	0.005	1667.94	0.005	0.005	500.1	253.648	301.001	829.761	510.591	104.747	330.618	0.005	0.005	2654.88	2319.65	958.38	2815.09	2657.44	358.478	862.097	1449.86	642.44	3064.09	689.839	350.935
P01680		Ig kappa chain V-IV region S107B	0.005	0.005	0.005	0.005	0.005	0.005	0.005	0.005	0.005	0.005	0.005	0.005	0.005	276.752	0.005	0.005	411.048	0.005	227.089	643.664	0.005	0.005	0.005	0.005	4088.88	3568.43	0.005	7286.31	7686.87	0.005	7697.19	0.005	0.005	9392.39	1752.84	0.005
P01831	Thy1	Thy-1 membrane glycoprotein	265222	267017	169793	627562	271128	285888	292326	198068	291976	283668	258227	252879	229454	345450	277831	277097	245433	237792	243611	133482	164167	198975	185689	171595	177408	227237	206298	240871	326792	228989	238148	208022	208002	186487	216071	154749
P01867	Igh-3	Ig gamma-2B chain C region	0.005	0.005	0.005	0.005	763.57	0.005	0.005	977.268	728.799	0.005	0.005	0.005	0.005	0.005	3.11534	1793.18	400.689	225.19	1447.2	311.105	0.005	319.848	0.005	0.005	1490.66	3392.51	0.005	1790.62	6140.69	1067.68	2027.51	5057.94	1006.26	1192.37	679.799	421.254
P01872	Ighm	Immunoglobulin heavy constant mu	0.005	7.58462	0.005	0.005	0.005	0.005	0.005	2122.81	0.005	0.005	5.27665	0.005	0.005	3222.24	19.7062	3838.92	2085.28	1187.27	3194.8	5406.97	0.005	5528.27	0.005	0.005	77686.3	70312.6	3708.75	16457	154532	84898.9	11554.6	184799	31882	66921.9	64745.3	74687.8
P01887	B2m	Beta-2-microglobulin	0.005	0.005	0.005	4321.26	0.005	0.005	0.005	0.005	0.005	0.005	1497.83	0.005	0.005	5093.39	2328.53	331.018	892.074	4202.58	0.005	3833.73	3398.04	1584.1	153.29	0.005	5067.22	2741.52	3814.1	3176.14	8297.33	3292.77	4761.67	2797.39	11438.8	16142.1	7201.62	9209.27
P01898	H2-Q10	H-2 class I histocompatibility antigen, Q10 alpha chain	0.005	0.005	0.005	0.005	0.005	0.005	0.005	0.005	0.005	0.005	0.005	0.005	0.005	0.005	0.005	177.928	276.221	0.005	241.883	168.008	0.005	0.005	0.005	0.005	399.429	0.005	0.005	523.043	577.889	0.005	0.005	0.005	0.005	0.005	0.005	0.005
P01899;P14429;P14430;P14431	H2-D1;H2-Q7;H2-Q8;H2-Q9	H-2 class I histocompatibility antigen, D-B alpha chain;H-2 class I histocompatibility antigen, Q7 alpha chain;H-2 class I histocompatibility antigen, Q8 alpha chain;H-2 class I histocompatibility antigen, Q9 alpha chain (Fragment)	0.005	0.005	36.3418	387.265	132.685	174.552	77.8383	0.005	168.655	0.005	0.005	0.671605	0.005	0.005	0.590113	0.005	456.194	78.8212	503.872	434.434	264.517	0.005	143.221	187.735	712.054	189.609	1823.47	1696.55	2670.38	4036.55	2742.36	5065.02	2155.7	3538.55	1627.58	2056.33
P01942	Hba	Hemoglobin subunit alpha	0.005	0.005	144.395	1199.54	0.005	135.363	0.005	0.005	1111.49	0.005	278.228	0.005	5001.1	70432.8	8166.34	3811.93	27894.3	10951.4	2866.74	40631.5	4463.57	808.741	31380.7	23632.2	436.711	59.9717	0.005	507.61	504.301	0.005	3310.29	0.005	0.005	37001	13076	926.241
P02088	Hbb-b1	Hemoglobin subunit beta-1	1517.4	2821.23	0.005	1414.09	2461.02	948.537	2699.93	1377.57	1238.9	5898.39	713.332	2177.2	9381.69	22633.6	1031.04	2320.02	15286.3	8167.42	1813.83	14764.8	2887	668.136	14995.8	14160.1	468.543	0.005	5948.85	459.213	1670.21	1960.07	1481.93	4150.86	785.056	10246.4	1998.64	1483.86
P02089	Hbb-b2	Hemoglobin subunit beta-2	0.005	0.005	0.005	0.005	0.005	0.005	0.005	0.005	0.005	0.005	0.005	0.005	0.005	5384.95	2.10829	0.005	3754.63	365.052	545.468	10455.2	489.247	0.005	774.363	0.005	0.005	0.005	0.005	0.005	0.005	0.005	0.005	0.005	0.005	0.005	909.798	0.005
P02463	Col4a1	Collagen alpha-1(IV) chain	556.22	623.568	2444.27	4684.87	7047.71	2017.3	2698.69	2335.16	4975.14	3079.21	3426.64	0.005	1586.97	0.945594	1373.7	1083.46	3403.39	3291.78	2554.73	913.868	3290.92	1949.64	1914.14	786.925	3197.57	3785.45	737.487	4092.05	4154.34	2381.33	6341.1	1818.27	3353.89	0.005	0.005	3289.21
P02468	Lamc1	Laminin subunit gamma-1	2574.32	1628.11	2868.47	19358.6	14425.6	7611.54	5385.58	4055.84	11257.7	4100.5	8881.22	4087.86	4667.77	3788.76	6349.08	2835.6	6574.34	7204.23	5805.09	4191.25	4552.37	3258.97	2553.98	2130.19	6415.17	4357.45	1708.18	9761.77	10816	7743.74	15097.6	7284	6976.05	3120.74	7116.34	6095.63
P02535	Krt10	Keratin, type I cytoskeletal 10	21874.5	56390.5	9907.93	23487.6	32628	13369.2	30969.7	38020.6	3355.99	581565	59143.7	49452.5	283541	37842.7	95421.9	2058.22	10802	64033.5	9346.68	2315.09	483223	9232.52	16320.6	17608.4	88529.2	108651	367557	9535.78	12974.3	18089.6	24385.3	101943	5584.87	15067.2	177391	187985
P02798	Mt2	Metallothionein-2	345.91	325.447	523.694	715.244	927.895	1792.32	1294.25	1655.94	2768.37	996.242	2034.38	665.854	1622.98	590.936	1655.68	2601.04	1832.31	3576.39	2274.81	3057.12	4198.24	3101	4064.63	5744.98	10802.3	1616.9	1547.81	15355.7	9217.84	13443.5	19542.9	27223.7	29133.7	2031.82	3013.61	8956.74
P02802	Mt1	Metallothionein-1	1289.68	0.005	1482.61	1475.73	677.892	2306.64	3898.11	7473.84	3639.51	2496.67	5980.69	4917.89	0.005	0.005	3929.16	4606.34	0.005	7343.15	3923.84	2556.95	3743.72	12096.3	6202.55	0.005	7442.91	1468.15	8114.25	9779.63	0.005	10676.3	0.005	21560.5	25362	4563.7	0.005	10587.5
P03911	Mtnd4	NADH-ubiquinone oxidoreductase chain 4	5302.81	8223.82	6389.98	988.801	11940.1	11172.4	12239.5	13102	10822.9	13074.6	6931.08	12794.9	8974.02	0.005	4852.06	9191.18	10443.4	5276.19	10827.1	3983.54	3860.97	6609.45	8105.61	9815.35	4121.88	2947.6	5550.66	6813.45	6616.33	8241.08	5249.31	5234.27	4495.21	12763.5	12240.5	5855.67
P03975	Iap	IgE-binding protein	1761.5	362.647	1812.99	173.674	0.005	0.005	0.005	174.491	372.871	0.005	0.005	0.005	3982.73	4829.62	1594.78	0.005	548.486	538.134	880.43	1859.42	1579.34	958.585	813.282	195.115	2005.12	1967.94	2.23644	0.005	0.005	0.005	0.005	0.005	0.005	0.005	0.005	526.703
P03995	Gfap	Glial fibrillary acidic protein	51565	58982.6	47172.7	125557	238567	228153	100360	78544.9	131556	135600	130042	209323	105814	71756.1	122090	110275	156656	226833	183455	127235	141932	159428	169959	189037	325633	431110	966774	513492	652095	1049817	483859	1.33746e+06	1.08785e+06	509498	1.07705e+06	898324
P04104	Krt1	Keratin, type II cytoskeletal 1	46089.5	845937	39369	27669.1	258118	184048	82048.5	106115	16480.1	3949401	328262	65864.5	4229126	220422	341789	36528.6	47495.7	213126	41410	13537.1	1.06223e+06	47967.6	54994.4	50304.9	189498	515809	2.06206e+06	23154.7	97280.1	19011.4	121104	362692	80229.2	114819	847451	537899
P04186	Cfb	Complement factor B	0.005	0.005	0.005	0.005	0.005	0.005	0.005	0.005	0.005	0.005	0.005	0.005	0.005	1057.69	0.005	1201.3	490.631	0.005	1169.47	352.38	0.005	0.005	0.005	0.005	391.326	0.005	0.005	410.733	308.089	0.005	428.743	0.005	0.005	0.005	0.005	0.005
P04370	Mbp	Myelin basic protein	99367.2	80825.3	156416	559656	334991	312610	242446	181483	231960	170760	103600	155668	148584	328255	379720	191810	243310	415546	371400	319666	251615	113740	144960	124565	98578.9	173043	79031.7	252567	343790	253181	126304	190112	171345	60974.3	224312	138880
P04627	Araf	Serine/threonine-protein kinase A-Raf	6643.25	5393.1	7362.77	11580.8	5602.48	5784.86	4509.12	3652.27	5308.86	3567.15	1920	3257.31	4696.88	5289.31	1386.37	5244.45	4770.45	2404.03	3756.22	2591.58	1890.22	1753.08	3505.07	2436.43	4374.24	3324.61	4096.29	5189.08	5524.1	5595.32	3000.08	2630.44	2299.84	2364.51	1818.33	2381.1
P04925	Prnp	Major prion protein	17997.4	12034.5	21712.8	29269.7	22551.4	20141	14099.2	10641.1	13973	11724.4	8293.33	11469.1	16352.4	12220.5	9029.85	23810	21600.9	17987.9	17822.2	8834	9787.3	6726.09	14908.7	16921.6	11412.5	9497.29	5279.94	15020	17555.7	22692.2	9233.82	6948.24	11906.9	4475.1	6341.68	10088.6
P05063	Aldoc	Fructose-bisphosphate aldolase C	96868.4	97922.1	68098.3	216770	139047	129239	170840	145043	154151	135392	176458	168862	86013.9	111769	104049	74011.3	83490.7	74096	108727	103909	93396.3	124026	96055.5	89258.4	92543.1	102958	93923	101534	128401	101634	137193	88932	114919	138562	96724.6	81877.8
P05064	Aldoa	Fructose-bisphosphate aldolase A	320085	296257	226921	528425	283447	303095	314385	264043	265423	282006	350842	299843	237572	257529	286982	301675	286893	324196	253407	271505	274791	260705	257141	260408	292026	307881	297360	396688	352312	333059	320327	316894	284492	441138	272423	249204
P05132	Prkaca	cAMP-dependent protein kinase catalytic subunit alpha	357.02	491.153	174.158	0.005	557.419	179.699	246.154	442.344	930.493	0.005	1801.6	415.427	0.005	0.005	2.2293	617.952	671.045	326.806	2058.44	813.67	705.876	589.195	386.539	90.7455	799.147	5.29343	0.005	763.843	0.005	63.4498	727.29	608.266	0.005	1.52416	0.005	182.639
P05201	Got1	Aspartate aminotransferase, cytoplasmic	461188	474209	360131	608475	449963	427138	430636	434289	413820	424407	587248	530854	556245	486832	487147	412055	436544	460232	331530	418546	355676	414130	346725	365327	380099	385777	475757	413193	409704	326922	392675	456037	335368	619611	412818	302289
P05202	Got2	Aspartate aminotransferase, mitochondrial	375435	453760	299147	361951	657458	486290	492821	541227	527020	483318	641767	535338	470119	274565	461275	422268	490217	526851	406491	450677	392337	457150	362397	323380	430295	510615	542946	568796	554608	373263	457613	489641	387260	697434	567697	372681
P05480	Src	Neuronal proto-oncogene tyrosine-protein kinase Src	17895.1	17047.5	18757.9	27221.8	17794.8	18605.6	14277.1	13647.2	15114.1	12507	13816.8	14091.6	11730	12481.3	16932	19784.7	17684.2	16264.3	18412.4	17294.4	16326.1	13665.1	15013.8	13634.4	15563.5	17296.9	8989.46	19068.3	20018.4	17310.8	17277.1	16431.3	19278	13625	19039.2	15304.2
P05555	Itgam	Integrin alpha-M	0.005	0.005	0.005	0.005	0.005	0.005	0.005	0.005	0.005	0.005	0.005	0.005	0.005	0.005	0.005	0.005	0.005	0.005	0.005	0.005	0.005	0.005	0.005	0.005	0.005	0.005	1	0.005	0.005	0.005	0.005	1.12363	0.005	0.005	0.005	0.005
P06151	Ldha	L-lactate dehydrogenase A chain	263632	330285	296896	177452	337620	311730	249829	284681	308346	281429	379997	311130	519393	192334	396271	411604	297649	330091	369291	224715	260889	330934	278205	288358	236455	284059	459784	247370	246276	283383	256764	324912	314329	250575	437174	283833
P06683	C9	Complement component C9	0.005	0.005	0.005	0.005	0.005	0.005	0.005	0.005	0.005	0.005	0.005	0.005	0.005	369.1	0.005	690.513	291.013	0.005	868.2	454.987	94.9993	0.005	0.005	0.005	347.536	0.005	0.005	0.005	0.005	0.005	323.597	0.005	0.005	0.005	0.005	0.005
P06728	Apoa4	Apolipoprotein A-IV	0.005	0.005	0.005	0.005	0.005	0.005	0.005	0.005	0.005	0.005	0.005	0.005	1.36997	795.764	0.005	1351.48	531.558	109.211	1437.16	399.832	22.3799	168.424	153.9	165.201	195.969	0.005	0.005	0.005	150.647	0.005	218.087	0.005	0.005	0.005	0.005	0.005
P06745	Gpi	Glucose-6-phosphate isomerase	91799.8	105996	114646	89303	104247	117020	99453.2	92570.3	114754	91732.6	112081	124290	119686	58313.8	114846	127785	104549	109933	117409	87051.7	97980.5	111705	114959	120399	98895.9	110219	128118	115939	117775	103014	100810	116008	100372	125067	122527	94158.1
P06801	Me1	NADP-dependent malic enzyme	23832.4	17587.3	19478.2	14452.7	18398.7	22829.6	12214.3	12768.3	16319.6	11953.2	11698.1	7836.45	17798.6	15497.9	8011.83	23360.5	22796.9	11342.4	17882.1	14279.8	8815.32	7969.49	7368.5	6728.33	19987.5	19510.9	11659.6	20542.1	22997.7	18231.1	13138.4	14255.2	9631.55	11606.3	17145.3	7249.63
P06837	Gap43	Neuromodulin	7534.35	6090.35	7552.06	73219.6	19402.1	10684.1	20878.5	14976.4	17332.3	17226.4	10229	10889.2	2276.29	11833.1	2151.73	9179.12	15432	12608.6	14719.6	8282.52	8403.44	8727.22	15029.3	14931.8	3947.28	1416.2	2223.14	9759.6	10607.6	14773.4	13567.3	6313.49	10578.3	17539.2	3341.38	7304.81
P06909	Cfh	Complement factor H	0.005	0.005	0.005	0.005	0.005	93.8047	0.005	429.774	116.786	0.005	0.005	0.005	0.005	0.005	0.005	1372.51	830.221	386.221	1446.29	419.426	602.57	1050.29	427.683	0.005	2186.69	1496.96	0.005	3373.46	1550.58	1230.34	2654.32	5322.94	638.484	0.005	0.005	917.68
P07309	Ttr	Transthyretin	4605.06	4264.66	2904.46	21147.7	5548.88	4952.64	8052.39	3681.09	6423.62	11184.3	14790	8890.21	46715.6	60893.5	20300.7	39490.2	27391.3	22381.6	36351.2	25812.3	16817.8	25555.1	28506.9	31258.6	42013.5	38114.8	11581.4	46026	57228.3	15593.8	50457.2	34696.5	14168.5	61687.9	16140.1	7164.85
P07356	Anxa2	Annexin A2	260.108	1742.66	415.678	1496.48	2202.96	3179.44	1282.81	1619.82	876.868	49295	3615.61	391.56	20968.1	1288.38	5641.57	819.605	2401.68	3607.3	2156.31	1676.97	18149.4	1160.5	787.802	924.947	4262.99	5020.19	15921.2	4471.5	3935.06	3692.28	6785.41	11678.5	7337.28	6123.72	10827.7	11278.6
P07724	Alb	Albumin	16795	13357.3	14464.9	28270.1	17257.2	24433.8	22941.3	13345	21625	33291.6	27265.1	17819.9	483647	437608	256623	465705	206385	189634	406804	82333.4	169752	237366	189103	207236	293084	303039	110161	313724	313324	103727	254556	414230	108038	53727.7	39102.9	31695.5
P07758;Q00896	Serpina1a;Serpina1c	Alpha-1-antitrypsin 1-1;Alpha-1-antitrypsin 1-3	6842.7	12574.7	3562.27	17138.7	8789.64	5204.49	8486.45	500.515	5543.33	6476.25	7056.84	2706.52	89609.1	161337	14852.6	138317	88577	41013.7	128609	70479.2	33281.3	63330	49152.5	48839.9	90389.8	66713	31773.4	113049	114757	28043.4	75157.2	78537.7	17710.2	53774.7	32689.6	8627.67
P07759	Serpina3k	Serine protease inhibitor A3K	0.005	518.937	740.434	0.005	947.366	1160.08	1248.16	1088.49	315.821	121.034	1104.39	816.74	2609.46	16383.5	111.983	33300.2	24000.8	3875.52	35260.9	12842.6	3338.96	9840.02	10886.8	11095.4	21739.4	2326.33	1659.19	27463.9	12279.6	5653.47	18359.6	24058.7	1622.59	11765.4	1946.9	777.008
P07901	Hsp90aa1	Heat shock protein HSP 90-alpha	86322.5	122086	118300	109891	103777	95020.9	91484.9	97793.6	98882.9	91327.5	137748	116336	167072	128729	130272	122128	92965.8	100860	104409	101457	105222	109214	97512.5	88393.1	94808.8	103493	154346	95260.9	90842.9	91964.1	86868.1	109383	100597	102110	89317.9	79412.3
P07934	Phkg1	Phosphorylase b kinase gamma catalytic chain, skeletal muscle/heart isoform	0.005	0.005	0.005	0.005	0.005	0.005	0.005	0.005	0.005	0.005	227.942	0.005	0.005	0.005	0.005	0.005	0.005	797.279	413.499	836.849	441.306	595.246	0.005	0.005	365.75	0.005	0.005	1276.99	0.005	0.005	1385.04	0.005	1048.12	0.005	0.005	1598.27
P08003	Pdia4	Protein disulfide-isomerase A4	3272.21	364.446	2938.63	3716.91	1156.12	1218.69	1452.31	2082.86	1275.28	2174.69	1247.47	2295.66	14.1268	2536.7	897.856	389.109	910.103	274.91	1342.77	1363.83	939.626	1404.73	1366.9	1155.98	2702	2236.06	1463.56	1487.93	1787.81	1717.35	2297.93	1339.62	2072.93	1528.32	0.005	1514.7
P08030	Aprt	Adenine phosphoribosyltransferase	2742.19	2894.56	1194.36	752.065	2321.51	3185.02	2106.64	3001.16	1364.19	3494.61	1734.27	2225.82	1755.7	1522.68	0.005	2411.33	2314.06	915.626	2718.26	2877.43	1558.47	2296.14	1052.1	0.005	1918.87	934.198	0.005	2132.62	2311.94	1479.59	2271.48	2071.8	1468.53	1250.55	1834.37	2051.89
P08071	Ltf	Lactotransferrin	0.005	0.005	0.005	0.005	0.005	0.005	0.005	0.005	0.005	0.005	0.005	0.005	0.005	510.662	0.005	0.005	1324.61	4516.16	1172.49	1130.34	2615.46	0.005	0.005	0.005	0.005	0.005	0.005	0.005	230.92	0.005	0.005	696.363	2710.71	0.005	0.005	0.005
P08113	Hsp90b1	Endoplasmin	43070.3	40502.8	54261.5	33444	15247.9	17840.7	32881	37166.6	25896.4	35511.1	32647.1	43876.9	109988	85191.7	66269.2	17131.2	16013.7	15618.9	31947.2	43333.1	37993.2	39961.1	47089.8	47802.3	44741.5	60404.6	112194	15856	24004.5	28298.1	33379	46593.9	49414.3	45223.8	47916.9	45128.4
P08122	Col4a2	Collagen alpha-2(IV) chain	3158.04	3037.43	4436.91	10905.8	14424.4	7972.26	7748.28	6182.5	12640.7	4864.38	7277.14	3565.02	8413.08	4678.23	7034.53	2810.96	7801.51	7885.4	6853.77	5650.67	6602.53	5341.56	1456.36	3566.52	7712.4	9403.23	7062.77	8154.09	10166.1	7459.85	17513.5	7416.34	9942.65	8237.3	9697.77	7802.75
P08226	Apoe	Apolipoprotein E	12226	14095.8	18322.8	50546.8	21118.8	18594	16273.9	18224.1	21260.2	15960.9	12451.3	17228.1	2648.64	10953.7	2343.44	5195.77	6620.33	4750.83	14604.3	7725.46	5816.73	5638.02	8169.4	5507.72	11387.5	13762.8	40614.8	19889.2	27893.1	63575.1	27150.4	41825.9	53511.7	33734.9	49917.3	41988.2
P08228	Sod1	Superoxide dismutase [Cu-Zn]	293490	191741	159745	615475	217788	202640	352158	243817	253201	264030	390608	287047	235891	335241	240704	150081	197813	229872	136580	227934	190338	183585	197846	191354	209796	222289	189592	238362	307017	200068	314950	215627	259339	426968	298503	176546
P08249	Mdh2	Malate dehydrogenase, mitochondrial	338021	372790	342087	570354	484679	346114	479476	419729	422861	442196	485396	357995	323860	323494	414708	331777	381061	556107	421122	354137	492175	488810	409617	445839	381939	428330	533575	507126	526969	444477	554824	654058	548241	583326	631619	509017
P08414	Camk4	Calcium/calmodulin-dependent protein kinase type IV	2846.09	4098.59	4192.01	5080.44	4344.66	5649.85	2277.21	1129.89	3800	1520.81	714.842	0.005	1459.13	3629.39	4355.97	4143.97	2438.08	2931.22	3369.44	1911.67	1331.95	1614.52	940.434	0.005	3618.07	3409.14	2806.78	3860.36	3989.46	4007.01	1799.68	59382.7	851.043	0.005	0.005	1290.42
P08551	Nefl	Neurofilament light polypeptide	34026.1	37359.2	30980.8	68417.6	71455.7	115264	64617.9	79221.1	90536.1	51822.8	48789.5	55504.9	61213	157659	76082.5	82203.3	76307.5	85731.7	142847	129958	87004.2	44403.9	41323.9	40614.2	46728.4	56378.9	62455.1	92800	93812.9	94287.8	48326.2	59888.4	46670.3	31416.4	42556.6	38820.2
P08553	Nefm	Neurofilament medium polypeptide	6499.2	5276.2	6785.23	16968.4	19803.8	37030.3	15770.5	23209.5	28521.4	9701.08	15434.3	8892.31	7266.24	44038.1	11715	21656.6	19256.2	20933.5	46469.5	35203.2	18484.3	9809.44	7558.81	7879.08	10660.1	8255.12	3371.28	24938.7	22369.1	19456.3	10229.1	5567.44	6454.14	4230.97	6530.5	7067.18
P08556	Nras	GTPase NRas	32789.7	34006.9	28689.3	60751.9	38682.4	37981.4	33317.7	26353.2	38647.6	26082.7	33851.6	36016.5	21867.5	27426	38035.8	39797.5	30049.9	37834.1	32133.1	23358.5	31834.1	31732.5	25033.7	25845.1	25421.4	31955.6	26488.3	34064.6	44910.1	37635.5	30753.3	31647.7	35837.3	29127	63069	30855.6
P08607	C4bpa	C4b-binding protein	0.005	0.005	0.005	0.005	0.005	0.005	0.005	0.005	0.005	0.005	0.005	0.005	0.005	0.005	0.005	0.005	0.005	0.005	98.3034	0.005	0.005	0.005	0.005	0.005	0.005	0.005	0.005	1063.51	1940.98	0.005	617.031	2572.53	0.005	0.005	0.005	170.531
P08730	Krt13	Keratin, type I cytoskeletal 13	0.005	0.005	0.005	0.005	0.005	0.005	0.005	0.005	0.005	0.005	0.005	0.005	0.005	0.005	0.005	0.005	0.005	0.005	0.005	6803.85	0.005	0.005	0.005	0.005	0.005	0.005	0.005	0.005	0.005	0.005	0.005	0.005	0.005	0.005	0.005	135.37
P08752	Gnai2	Guanine nucleotide-binding protein G(i) subunit alpha-2	6402.85	4991.6	8863.67	8183.15	12474.7	6873.95	5395.12	6265.93	7055.6	5259.82	6832.1	3791.87	652.772	6165.97	782.45	3762.53	7302.44	2733.44	5916.08	2037	3026.31	585.952	4885.36	4730.05	5349.71	1045.33	1086.76	10043.8	2574.75	8228.35	7680.88	7390.54	6691.46	4274.18	2576.33	7055.06
P09055	Itgb1	Integrin beta-1	428.908	0.005	509.006	9378.03	1416.97	1175.6	326.058	459.127	1815.31	496.966	685.101	0.005	0.005	199.76	1.96478	469.581	1178.75	968.954	1402.84	886.132	1236.85	633.319	991.711	961.365	1724.88	899.523	0.005	1866.91	2679.66	2527.86	3574.52	145.445	3234.36	929.849	1655.87	2927.61
P09103	P4hb	Protein disulfide-isomerase	20162.7	13617.3	19501.2	25889.8	9033.39	9904.75	17241.3	17639.8	14271.6	14546.2	17076.5	17853.3	28823.5	32755.9	16005.9	8255.49	11426.4	10888.2	12682.1	15492.8	18141	16631.1	18603.1	17969.5	21632.9	20930.3	33790.1	13731	19491.2	17104.9	21766.5	22004.1	22091.9	24603.2	19731.3	18856.9
P09405	Ncl	Nucleolin	40013.5	37108.1	40249.4	8092.1	3559.59	4190.46	34743.8	43691.5	10837.1	55165	39205.4	51747.5	136585	86459.6	78024.9	3736.55	4394.02	4891.04	12190.6	40858.7	40013.3	51785.4	47249.2	48378.5	38745.1	59573.6	149709	4651.34	5406.84	8345.91	22733.5	57131.9	28834.1	56241.9	63353.6	47775.5
P09411	Pgk1	Phosphoglycerate kinase 1	105560	101453	129559	143972	101126	113584	98773.2	94643.5	108786	93421.1	106744	103214	145781	112550	85571.6	140663	113114	111439	129919	80798.3	108504	117678	130351	129648	77015.1	74541.7	124838	90984	90032.3	113397	85454.5	99521.6	104587	87789.4	97420.8	103383
P09528	Fth1	Ferritin heavy chain	68235.9	75545.5	66110.9	81936.9	57201.7	45167.3	39048.2	38351.7	39640.7	43595.6	46740.8	41832.8	75871.1	89056.8	27952.6	45783.6	67171	55928	34650.6	39482.1	24017.1	28812.4	35143	29698	54259.8	48675	57473.7	50198.1	66433.3	67117.4	37143.3	54602.6	57523.7	78566.6	78259.3	47364.3
P09602	Hmgn2	Non-histone chromosomal protein HMG-17	0.005	0.005	1272.67	902.355	118.186	0.005	438.956	1199.28	409.934	0.005	295.985	0.005	3452.11	2308.39	0.005	500.815	246.454	0.005	1325.69	1482.22	0.005	2812.57	2800.65	3074.61	503.097	0.005	770.01	0.005	0.005	253.398	468.895	0.005	1301.51	0.005	699.711	2102.3
P09671	Sod2	Superoxide dismutase [Mn], mitochondrial	42018.1	35295.2	24966.2	53102.9	49789.1	54205.5	51523.4	58062.2	70584.6	44021	37117.7	50103.4	31428.4	19311.8	10041.2	33762.2	40291.9	18028.5	48718.6	21570.6	21760.1	29064.9	23999.7	19728.4	29103.8	14968.4	280.368	35635.6	28639.9	27193.5	29012.8	30658.7	12809.2	48990.1	16704.6	16330.5
P09813	Apoa2	Apolipoprotein A-II	0.005	0.005	0.005	0.005	0.005	0.005	0.005	0.005	8390.33	0.005	0.005	0.005	0.005	9425.94	0.005	12058.3	10714	5901.69	10953.7	19211.3	4816.27	0.005	874.106	349.85	4683.48	2220.15	0.005	5771.53	6364.62	13161.6	5468.21	2778.11	0.005	0.005	0.005	0.005
P0C027;P0C028	Nudt10;Nudt11	Diphosphoinositol polyphosphate phosphohydrolase 3-alpha;Diphosphoinositol polyphosphate phosphohydrolase 3-beta	29609.6	28314.2	20023.5	11853.1	38619	28155.4	32756.2	50771.6	40800.5	47436.3	29116.7	47915.2	34858.3	17123.8	10288.6	29754	29071.4	19950.9	26128	23781.2	22049.2	28232	21070	19700.5	28339.5	21008.2	19524.3	20825.1	22168.8	21274.4	19013.5	19840.1	28709	36336.5	19060.2	24362.3
P0C090;Q4VGL6	Rc3h2;Rc3h1	Roquin-2;Roquin-1	405.165	0.005	390.17	0.005	0.005	0.005	0.005	0.005	0.005	577.391	0.005	0.005	1109.61	879.266	0.005	116.689	427.535	0.005	275.374	1053.94	674.132	662.613	0.005	0.005	945.511	0.005	0.005	232.89	0.005	0.005	0.005	0.005	0.005	0.005	0.005	278.752
P0C0A3	Chmp6	Charged multivesicular body protein 6	4062.13	3380.26	4012.12	5482.25	5551.06	4981.73	2175.06	3351.47	3592.42	2974.45	4721.79	4043.3	2004.75	1885.44	4276.25	4401.04	4173.87	2832.18	3368.98	4213.99	3466.43	3606.81	3009.37	2274.66	3943.34	4767.03	3170.38	4261.26	2807.72	4336.17	3467.21	5438.51	2860.51	4409.43	4063.81	2542.81
P0C0S6;Q3THW5	H2az1;H2az2	Histone H2A.Z;Histone H2A.V	42971.5	44316.8	35628.4	16125.4	20475.1	19401	55879.5	81172.6	32698.2	79049.8	67592.1	95776.5	134475	101410	71179.6	12020.9	14430.2	16721.7	25722.4	54045.9	44330.9	73068	56434.9	69825.5	37228.6	62270.4	189014	21003.9	31721.2	33192	52597.3	161747	52440	121374	184353	97638.5
P0C192	Lrrc4b	Leucine-rich repeat-containing protein 4B	3969.06	4608.33	2822.22	1459.09	6178.89	5217.4	4685.01	2849.53	4380.34	2665.93	2738.78	3157.5	2938.19	0.005	4155.06	4329.45	3591.01	2696.32	4064.53	2120.44	1608.25	2484.37	1306.36	1351.08	3894.82	3866.57	5874.1	4369.57	4786.54	4185.81	3696.94	3798.15	3530.42	2428.93	158343	3298.5
P0C605	Prkg1	cGMP-dependent protein kinase 1	0.005	0.005	560.49	0.005	0.005	0.005	0.005	0.005	0.005	0.005	299.158	0.005	0.005	0.005	0.005	0.005	449.899	0.005	0.005	749.796	0.005	0.005	0.005	0.005	703.654	0.005	0.005	0.005	0.005	0.005	0.005	0.005	0.005	1057.4	0.005	0.005
P0C673	Igsf11	Immunoglobulin superfamily member 11	0.005	0.005	0.005	632.792	1184.18	0.005	0.005	888.073	1357.56	0.005	358.922	0.005	0.005	0.005	0.005	771.924	594.513	1179.35	793.123	727.166	666.601	983.588	0.005	0.005	552.403	0.005	0.005	1745.48	1712.71	1043.49	845.382	0.005	1419.27	0.005	0.005	1467.18
P0C7L0	Wipf3	WAS/WASL-interacting protein family member 3	20926.1	18276	26371.2	50458.3	13669.5	13152	11451.9	7408.91	10263.5	11111.8	7869.5	6224.05	15689.6	36779	29677.4	21580.4	19619.9	22190.7	18221.3	13555.9	15761.6	19361.7	19561.8	18689.1	13954.8	14963.1	23671.6	12595	13740.3	25578.2	10697.8	7676.03	11105.2	8206.85	5633.43	9712.38
P0CG49;P0CG50;P62983;P62984	Ubb;Ubc;Rps27a;Uba52	Polyubiquitin-B;Polyubiquitin-C;Ubiquitin-40S ribosomal protein S27a;Ubiquitin-60S ribosomal protein L40	247189	272926	249493	318255	206302	167600	226303	261027	188822	256031	236294	235050	507997	407575	407467	220631	246522	224353	263579	344078	287075	345673	304786	332094	208471	249891	572066	179596	208413	314185	254100	391006	331427	320351	313137	363988
P0DN34	Ndufb1	NADH dehydrogenase [ubiquinone] 1 beta subcomplex subunit 1	9400.12	5328.93	7311.33	58077.5	15660.8	13954	1384.2	11621.5	20509	15102.7	3939.53	1918.06	34.4876	4630.48	35.5712	3271.19	5231.92	3576.56	6545.06	4373.81	2553.56	3357.28	5776.53	3441.14	4413.41	0.005	1604.88	6661.02	5063.99	3829.45	10983.3	2312.8	3279.99	6709.7	605.369	4546.94
P0DP26;P0DP27;P0DP28	Calm1;Calm2;Calm3	Calmodulin-1;Calmodulin-2;Calmodulin-3	154208	196468	202772	331218	192129	120289	135475	205200	112570	138218	81668.7	140726	429575	293805	148597	282092	196633	78775.4	204878	130430	73184.9	86628.5	193818	166375	54104.7	60386.8	264193	44639.5	86972.6	204820	52358	202063	120183	91535.8	102822	93793.7
P10107	Anxa1	Annexin A1	0.005	0.005	0.005	0.005	0.005	0.005	0.005	938.619	0.005	5587.66	0.005	0.005	6424.9	0.005	0.005	0.005	124.568	110.796	113.672	573.776	175.175	0.005	0.005	0.005	0.005	0.005	954.057	0.005	0.005	0.005	0.005	1935.29	0.005	0.005	632.597	0.005
P10126	Eef1a1	Elongation factor 1-alpha 1	369381	486525	386918	189500	403424	388948	437543	560274	387935	599181	522862	508561	837161	294413	464465	509347	354465	341759	546844	467587	535793	592726	534345	592286	431180	497027	797610	363111	382840	469131	434905	622887	618017	458478	592825	628822
P10493	Nid1	Nidogen-1	4078.68	3760.43	2653.28	17400.5	15585.2	7729.66	6640.5	2831.94	12953.8	5293.4	8223.1	3798.57	4427.07	5334.48	7544.78	2797.5	7221.68	7814.79	6696.98	5892.88	5602.77	2275.29	1911.17	1367.5	6854.39	7582.44	9488.7	12875.2	13641.4	8139.28	17436.6	15351.7	7384.9	14384.8	6893.5	6807.36
P10518	Alad	Delta-aminolevulinic acid dehydratase	3405.38	3442.91	2716.37	5756.54	4183.01	3975.92	4537.7	5992.95	4575.43	4604.44	6190.9	5372.65	4499.78	2266.96	4401.22	2640.28	4807.23	2955.72	2794.81	4464.24	3717.33	3846.43	2736.7	2499.38	4157.85	3672.52	3361.81	3834.27	5590.01	2449.4	4718.21	4105.86	3828.96	7119.61	4028.54	3309.87
P10605	Ctsb	Cathepsin B	3432.99	2957.78	2998.84	3198.1	1824.35	1487.05	2373.28	2656.2	2132.23	2353.34	3855.48	1304.12	1997.32	4007.85	23.8821	1160.43	1581.17	1229.12	1992.13	1619.01	1506.57	2672	885.898	1793.38	4845.52	4212.2	5553.24	2517.15	4688.89	5389.21	6704.58	2283.88	6628.39	776.174	3065.6	3629.01
P10630	Eif4a2	Eukaryotic initiation factor 4A-II	11285.1	12154.9	6815.8	9872.03	7233.39	9657.53	9427.12	12215.1	10177.1	11995.3	6193.01	8172.26	15880.4	1891.66	7709.24	7565.03	5875.5	3090.79	8067.73	9812.3	5626.21	6498.34	7685	6448.27	10570.3	11797	10819.2	4738.94	3772.87	4645.35	5515.84	7768.65	4649.91	12788.2	6827.96	6666.33
P10637	Mapt	Microtubule-associated protein tau	45910.4	41152.5	60227.4	150003	49346.3	52563.6	35262.6	29989.9	44849	27152.8	27252.7	26975.7	35926.8	48889.8	32858.5	58793.2	46210	43650.8	49682.2	31063.6	31593	29163.2	42117.9	34699.8	23955.1	24941.1	11250	30257.5	30016.6	38817.1	29166.5	5938.87	21787.3	10298.8	21700.1	21220.3
P10639	Txn	Thioredoxin	34241.5	43181.5	38896.5	79122.7	36884.8	40473.2	35784.6	45980.6	44625.4	49859.7	51233.7	53228.4	74901.3	43407.5	44671.1	42318.3	36297	35983.8	40362.7	27505.6	43512.7	41995.1	41098.2	44117.2	31216.8	35844.2	66494.5	31926.9	34690.1	42286.2	37364.1	60348.3	44897.2	45747.6	55730.4	46402.3
P10649	Gstm1	Glutathione S-transferase Mu 1	21515.6	24074.7	38111.9	96065.5	41162.2	45897.2	47410.2	49838	50595.4	44647.9	65839.9	56554.9	36624	44047.4	28230.8	41234.7	32620	33392.9	54558	33416.2	43675.6	57548.4	49707.2	60213.1	25267.8	20168.9	27776.5	35534.6	29023.2	42615.4	35893.9	35477.2	49873	34456.6	45894.5	44140.7
P10711	Tcea1	Transcription elongation factor A protein 1	4706.2	2882.19	7278.46	3328.91	1256.34	1365.04	3477.37	4700.02	2130.69	6345.75	4047.94	3201.88	10461.5	11458.8	4061.52	700.571	1132.57	895.057	1691.72	4905.9	4937.23	5654.75	6498.86	5533.27	4227.64	4271.94	6144.42	687.103	1241.3	995.75	3032.82	1619.65	4114.38	2434.56	3929.89	6148.15
P10833	Rras	Ras-related protein R-Ras	8122.34	5987.19	5203.47	4706.98	15107.5	11786.2	12557.8	8404.24	15480.1	16479.9	13357.7	10837.3	2925.99	2081.15	5877.36	5378.16	7931.54	7230.54	12944.9	7082.56	9674.14	5257.04	9387.89	7760.51	8825.54	6116.7	4825.07	11294.3	10426.6	11622	15328.4	11830.4	19414.2	8767.14	16096.6	14580.1
P10852	Slc3a2	4F2 cell-surface antigen heavy chain	82511.3	99455.1	73986.2	131174	135304	114839	113829	118601	120425	97480.7	124905	105674	88140.4	100966	74627.1	115244	112522	109980	129146	108784	97083.3	86796	78661.4	74556.7	89784.6	89360.7	94058.6	111138	103088	95100.8	96413.6	115558	89548.2	123752	101638	82635.4
P10853;P10854;Q64475;Q64478;Q64525;Q6ZWY9;Q8CGP2	H2bc7;H2bc14;H2bc3;H2bc9;Hist2h2bb;H2bc4;Hist1h2bp	Histone H2B type 1-F/J/L;Histone H2B type 1-M;Histone H2B type 1-B;Histone H2B type 1-H;Histone H2B type 2-B;Histone H2B type 1-C/E/G;Histone H2B type 1-P	685209	1.00886e+06	707750	383135	482615	265262	1.16115e+06	1.79887e+06	420976	1594435	2254394	1.1861e+06	3004350	990903	1.37574e+06	220282	253930	408085	536888	1.15497e+06	1.28249e+06	2.0769e+06	1.25314e+06	1.11888e+06	759478	875683	2.42469e+06	372189	310039	362792	928185	2.18079e+06	1.122e+06	1.60137e+06	2.36508e+06	2.00082e+06
P10922	H1-0	Histone H1.0	15812.3	25397	24923.2	21140	10601.6	8425.22	27334.7	35140.9	15099.5	42415.1	19315.2	35760.6	64217.4	16788.1	6565.54	3946.8	7209.76	7099.07	13763.3	15408.1	9312.27	19333.9	24510	25877.3	8480.76	13967.3	30097.5	6518.87	3446.8	5973.25	9301.12	10305.5	9691.92	26799	24998.3	19317.6
P11031	Sub1	Activated RNA polymerase II transcriptional coactivator p15	41797.2	46707.9	65757.5	4769.86	3614.96	4042.48	19383.7	31716.6	10471.9	36083.4	18483.6	39815.4	133155	56190.4	34056.6	4166.4	2795.74	2742.04	8369.29	19456.3	16061.7	29598.3	34986.1	33117.7	27406.5	47502.4	137592	2491.74	3504.99	6579.91	13180.6	29923.6	19480.5	23819.5	41392.7	33134
P11087	Col1a1	Collagen alpha-1(I) chain	0.005	1890.15	390.834	8685.75	7025.45	6145.03	466.55	0.005	925.493	4016.17	42985.6	13177.4	840.27	180.153	1324.45	271.347	2176.4	2023.67	1363.64	628.543	395.958	774.608	3020.1	972.395	124.002	0.005	1242.37	928.212	1697.8	4554.69	2816.5	2538.05	2056.95	54701.8	20086.8	6084.3
P11276	Fn1	Fibronectin	0.005	0.005	0.005	0.005	268.15	0.005	0.005	0.005	0.005	0.005	0.005	1.53823	588.142	0.005	3.85299	751.667	588.174	536.756	982.465	165.804	394.492	312.832	215.969	318.054	1732.58	1457.34	0.005	1314.24	2639.22	844.629	1315.22	2448.4	540.7	0.005	0.005	569.242
P11352	Gpx1	Glutathione peroxidase 1	6725.02	5998.35	5847.16	20429.6	7457.46	6451.73	5235.97	4694	5454.66	4422.2	4109.02	4241.24	4164.53	6701.22	541.961	3903.37	6804.69	4320.81	3946.13	3147.69	2735.82	3189.23	4586.07	4278.78	5488.62	6091.27	5668.04	7466.31	9693.89	9095.56	7956.74	7452.2	8872.69	8264.82	10237.5	5802.36
P11404	Fabp3	Fatty acid-binding protein, heart	80145.9	90352	79312.6	182803	79674.9	86957.1	74365.2	69165.8	89750.4	64497.4	70627.3	84724.2	89824.4	98253.4	89080	69328	74259	75839.1	57464	58536.5	46668.7	56578.6	48661	47119.7	81323	101561	124807	85327.7	92680.5	86912.2	69585.9	58249.5	50541.6	101691	83155.8	38678.8
P11438	Lamp1	Lysosome-associated membrane glycoprotein 1	1548.66	1403.14	1632.92	272.605	1476.51	481.667	975.873	229.375	417.704	5941.19	0.005	0.005	0.005	743.226	0.005	0.005	1028.58	1180.41	1429.05	970.27	3575.52	860.721	1301.98	1573.32	2157.71	1415.54	8161.4	2204.83	2268.01	5712.03	3835.44	2803.39	8692.44	3420.23	853.387	6218.12
P11499	Hsp90ab1	Heat shock protein HSP 90-beta	220920	266913	255371	247993	209905	218568	233742	256781	221149	244008	304819	281480	405276	343195	297530	264241	211246	221305	245362	296130	259999	317528	262267	246793	234726	232538	374618	214577	208772	215690	241130	245997	262893	257148	257234	246538
P11531	Dmd	Dystrophin	699.32	0.005	996.016	4265.55	964.23	1417.89	883.94	1014.67	2037.87	304.118	1347.88	480.665	0.005	892.354	1233.34	394.499	1175.62	655.12	1256.89	1002.24	1021.26	715.492	1242.19	1192.18	789.349	433.611	710.324	1412.16	1340.93	1438.75	2524.46	429.278	2103.3	528.495	1893.56	1610.19
P11627	L1cam	Neural cell adhesion molecule L1	8941.25	9502.26	8841.83	27002.8	15347.1	11099.6	10123	9229.57	11197.8	7944.34	9866.08	9542.57	3683.15	9452.21	5541.35	11023.8	14742.6	14680.7	9972.54	7814.72	6684.47	6806.04	6907.01	6643.48	8078.55	7595.63	3381.39	15246.6	14373.8	11608	13326.7	5870.47	9132.98	11217	8270.01	7114.63
P11798	Camk2a	Calcium/calmodulin-dependent protein kinase type II subunit alpha	176359	229542	88941	68140.7	164992	160120	115107	108964	113783	147087	131952	136252	138296	70944	192662	141631	158095	129933	108267	126615	104840	121020	64832.5	98039.9	183013	194440	271016	178829	182760	156684	123219	154608	114628	195110	181126	107015
P11835	Itgb2	Integrin beta-2	142.771	456.734	266.889	1241.63	577.457	1012.04	523.192	885.173	830.076	197.531	917.325	1.60271	0.005	210.769	0.005	446.667	901.577	203.561	702.736	317.99	505.955	406.694	179.917	291.078	693.074	0.005	5.37571	1849.9	1790.27	1182.16	3696.81	3225.48	1538.47	358.405	42.521	2160.53
P11881	Itpr1	Inositol 1,4,5-trisphosphate receptor type 1	11359.5	11448.6	10789.6	5967.62	7809.93	5439.3	2515.21	4705.15	3198.2	4503.01	2670.34	3643.12	18014.7	13391.9	7699.38	5946.96	8388.73	5516.04	3072.31	3595.31	2814.36	3780.71	1321.96	2791.26	9995.54	9732.86	13162.2	5125.49	4213.76	3190.58	3073.09	2943.45	2444.62	2743.93	414.966	2932.32
P11983	Tcp1	T-complex protein 1 subunit alpha	45236.3	49962.4	35995.2	15140.9	37472.9	50744.3	39643.8	53103.4	44711.6	45865.7	52951.4	60112.2	61426.6	22570.4	52640	43149.1	39529.4	29913.3	37689.1	48113.7	36196	42022.8	31754.8	31392.6	58023.2	65983.6	78248.7	52295.2	47598.5	39007.1	40882.5	61201.5	33258.3	66957.9	49397.9	39565.9
P12367	Prkar2a	cAMP-dependent protein kinase type II-alpha regulatory subunit	14479.2	13242.4	11148.7	13592.7	10280.7	15355.9	13775.9	9150.77	15495.5	10582.4	10688.1	12149.1	9727.03	11195	18809	11577.8	12541.2	12788.4	14876.1	14854.2	12005.5	10069.7	9514.63	9625.17	15731.2	16726.1	16098.3	16725.4	16546.7	17886.7	17602.4	13624.2	14744.6	15330.2	14169.7	11951
P12382	Pfkl	ATP-dependent 6-phosphofructokinase, liver type	110985	113543	112724	87817.6	95824.8	116646	76870.4	87158.5	85935.1	83338	89269.9	91765.7	88672.3	64760.7	83827	126654	133141	105784	104016	104531	81941	98616.5	90612.2	96955.6	105863	97732.4	108627	122294	91050.3	89964.4	91648.8	94198.3	88865.4	108846	85255.1	84796.7
P12657	Chrm1	Muscarinic acetylcholine receptor M1	2435.17	2758.31	9287.86	19992.7	2501.26	2972.36	1615.14	2205.57	1962.55	4638.94	3024.82	3221.53	2533.31	2525.51	1452.1	2365.94	2585.86	1911.2	2441.34	1478.38	2959.26	2396.63	6690.36	4849.81	2361.08	1169.54	5.21348	2953.4	1168.88	1546.19	2213.29	698.13	1660.6	89.5164	1835.8	2231.49
P12658	Calb1	Calbindin	15176.3	10986.9	19033.9	25308	11542	10791.9	22764.3	42960.5	16190.9	37186.6	34317.6	50972.6	31634.9	21076.4	7929.76	11601	14970.9	9614.06	10699.5	15623.4	20398.7	23471.1	42791.4	43852.8	11494.4	12546.8	16112.2	5034.28	7225.71	8442.27	12888.3	10957.3	21478.9	22307.5	24940.3	19574.7
P12787	Cox5a	Cytochrome c oxidase subunit 5A, mitochondrial	6211.81	2898.54	2756.61	26280	4200.68	5768.88	8415.83	5545.95	7195.82	6078.26	4839	6102.46	3822.38	5036.98	4163.77	3750.76	6553.56	8792.23	4472.63	5518.84	7601.57	5243.03	5331.67	5160.56	6991.85	4250.18	2440.4	9502.68	11702.5	5191.91	9880.25	10061.6	6777.23	18170.1	3925.03	5535.05
P12815	Pdcd6	Programmed cell death protein 6	3165.61	4135.5	6378.59	6421.35	4225.13	5371.46	3441.04	4989.26	4366.84	5120.61	3074.27	4925.83	7625.48	3645	5095.02	4367.7	4211.47	3629.28	4517.85	3484.06	3816.11	4175.56	3377.53	4652.58	2893.41	2858.42	7564.19	2091.13	2247.64	3132.94	2637.74	1345.17	3713.88	2386.11	2476.93	4320.57
P12849	Prkar1b	cAMP-dependent protein kinase type I-beta regulatory subunit	32832.3	38008.5	30546.4	9235.08	15445	17290.5	24801.6	28148.8	16768.5	29803.1	20081.4	31176.1	81121.6	24754.3	30168.3	13886.8	16274.6	10554.3	12738.7	21079.6	17605.5	18042.3	16683.3	15783.7	38107.6	45078.1	79738.9	17947.5	19197.5	13471.9	16662.4	27044.3	13289.7	25571.4	16920.8	17427.5
P12960	Cntn1	Contactin-1	122526	127418	114732	214898	146657	154399	147011	139740	144426	137391	130689	160270	93750.2	159932	83883.6	148624	142244	137327	137771	114764	124062	120049	113247	118588	102931	93280.4	81376	155212	128596	125021	143302	104145	91666.4	163731	104928	103097
P12961	Scg5	Neuroendocrine protein 7B2	4991.68	5934.18	5628.55	5512.26	4957.05	4795.23	3107.78	2948.46	4029.53	2303.37	3807.44	4895.63	3328.36	6050.73	4440.79	4253.95	4331.66	5343.05	4566.5	4361.45	3743.5	2727.23	3443.65	1304.04	8078.16	7810.65	6462.36	6763.91	6079.24	6290.49	4714.43	2318.87	4448.3	1956.79	3209.46	2637.09
P12970	Rpl7a	60S ribosomal protein L7a	42698.9	36701.5	42887.4	19814	6327.64	5591.13	29096.8	25274.6	9817.76	32307.8	25373.4	26947.8	100077	94665.8	70689.8	6555.16	7919.78	6783.71	12469.3	35382.9	32687	31128.6	31570.3	27114.1	47721.6	64132.4	138394	8866.4	11585.5	12168.1	23687.6	40338.5	29514.5	47092.9	40579.9	33149
P13020	Gsn	Gelsolin	7868.51	6404.28	8020.45	20084.2	15276.7	11029.6	7655.67	6938.95	10621.3	9944.58	9550.08	6656.27	21381.3	25351.5	14820	19891.1	18668.1	18301.7	19365.9	12980.2	10250.5	9894.19	8602	8801.3	14271.4	15360.6	14026.3	23162.7	26777.8	25827.1	24825.1	31557.9	23654.2	22399.5	26203.3	21071.1
P13439	Umps	Uridine 5'-monophosphate synthase	148.8	0.005	0.005	0.005	0.005	222.925	0.005	118.171	0.005	0.005	0.005	0.005	0.005	327.586	0.005	0.005	0.005	0.005	59.3941	248.854	183.675	0.005	0.005	0.005	0.005	0.005	0.005	102.011	0.005	0.005	415.371	0.005	0.005	0.005	0.005	126.428
P13595	Ncam1	Neural cell adhesion molecule 1	98310.5	90431.3	110342	237423	115087	96008.6	117016	117490	92262	124974	112503	121440	77632.7	121247	77960.7	125859	129406	113661	122198	103215	125385	118783	141180	137212	65300.1	59219.5	65984.4	84305.4	68281.9	100185	103716	107989	120469	103391	105027	107535
P13707	Gpd1	Glycerol-3-phosphate dehydrogenase [NAD(+)], cytoplasmic	20185.8	24324.5	29769.5	13541.5	20994.5	21503.6	32157.5	44111	25394.7	41562.4	40305.2	43921.2	26649.5	22833.8	23702.7	23691.3	23549.2	23345.6	33538.4	37324.7	61749	57808.3	65470	64009.6	22691.3	28672.1	36250.1	24050.8	26085.3	30835	28284.5	74198.6	63194.3	39762.1	79347.5	69322.2
P14069	S100a6	Protein S100-A6	0.005	0.005	0.005	0.005	0.005	411.176	0.005	0.005	76.0369	0.005	0.005	0.005	0.005	0.005	0.005	0.005	0.005	0.005	0.005	0.005	0.005	0.005	0.005	0.005	0.005	0.005	0.005	439.955	0.005	654.059	0.005	0.005	360.7	0.005	0.005	632.784
P14094	Atp1b1	Sodium/potassium-transporting ATPase subunit beta-1	134385	150604	156176	368686	162969	139007	162932	158866	161304	160298	167688	180480	129289	158678	201310	194510	147827	192999	182939	109248	173566	220958	183371	189980	130128	136040	160836	174444	164794	239895	179221	202500	189227	146021	174586	175598
P14106	C1qb	Complement C1q subcomponent subunit B	3368.43	2124.03	4276.07	24888.6	19169.7	3253.05	12137.2	10492.9	6812.94	7852.68	13743.2	5411.67	2851.59	2018.3	4825.58	5088.79	3143.68	4345.57	3684.28	2668.62	5323.27	4199.56	2672.06	3487.88	18707.9	17540	24231.1	35699.7	23732.2	34613.5	65270.2	58915.3	48961.6	30343.8	15597.2	36086.8
P14115	Rpl27a	60S ribosomal protein L27a	116350	102677	127949	36032.9	22593.7	21966.2	71113.4	94825.6	31105.1	92304.3	85869.9	100782	267625	93626	92520.7	19175	18148.1	9228.1	29593.2	60119.4	35913.8	63295.5	69035.5	71130.6	108165	150927	363817	21667.9	21539.3	32564.9	54063.5	112872	59134.3	132930	102224	62617.2
P14131	Rps16	40S ribosomal protein S16	48960.1	53781.3	28872.9	8020.14	11254.3	12520	30106.4	46687.4	17011	45743.6	44274.5	59069	158906	39003.1	55838.1	9923.94	9715.13	7182.97	16252	42129.3	30947	40226.1	24174.5	23189.4	70539	92227.8	171028	13832.6	15490.7	14057.3	27769.4	62050.9	35882.8	60643	56433.1	38319.6
P14148	Rpl7	60S ribosomal protein L7	58183	59767	67403.4	28288	11836.7	11967.6	37202.6	54681.3	18565.5	49318.3	50562.4	49541.2	179732	106256	71957.5	13585.6	12208.5	10092.2	23170.9	45484.5	36007.5	47863.9	50197.6	45516.3	67698.4	97540.4	160967	13880.3	16547.7	20451.9	30333.4	48989.6	33385.9	55865.4	57292.7	40451.7
P14152	Mdh1	Malate dehydrogenase, cytoplasmic	314158	400226	312791	577412	418502	300577	403969	419108	350154	388056	457297	380077	433242	409578	318874	371285	296250	263505	314604	239075	232848	359320	283325	285968	216011	253903	325106	249158	314685	297566	270009	342256	246852	361270	223107	220093
P14206	Rpsa	40S ribosomal protein SA	58867.3	44940.6	46718.2	21986.4	9917.92	10953.3	38089.2	33930.3	15347.7	39750.9	42226	43331.7	117328	95780.4	77379.2	10813.7	11692	10311.8	18094.2	59138	44624.2	41995.9	28963	41392.8	82073.4	99853.1	181141	14419.1	19158.7	22453.2	40817.9	67668.7	44027.1	75305.4	82480.8	43754.4
P14211	Calr	Calreticulin	72756	66662.4	65621.3	34130.6	30362.1	29116.7	51303.6	59135.9	37155.5	56003.8	54258.3	62403	108741	94211.6	60273.2	21649.4	26840	17487.5	33058.8	47992.7	37395.5	45285.7	38968.3	39220.3	84001.3	89904.2	104685	32134.4	33216	30338.5	47109.7	15594.6	40746.9	64722.7	61040.5	41873.8
P14231	Atp1b2	Sodium/potassium-transporting ATPase subunit beta-2	7473.34	10908	18451.5	15370	16919.7	12369.8	13817.2	14879.3	18036	16019.1	13015	19069.8	8537.23	4050.09	7423.14	13476.2	12645.4	8906.17	25940.9	6902.66	8410.05	12038.1	15056.6	27469.3	6854.39	6215.42	5986.17	9634.36	9923.5	15432.9	12782.2	10514.4	12244.2	4164.86	11066.7	11794.5
P14576	Srp54	Signal recognition particle 54 kDa protein	2047.73	1311.93	2092.82	0.005	950.362	1655.03	1159.56	2117.61	1337.88	1904.51	810.708	990.441	1861.25	1222.07	2034.25	803.758	898.766	319.015	1510.67	2193.72	2261.2	2465.04	1220.19	1354.86	3768.25	1988.3	4661.32	1266.99	493.583	209.91	1333.92	1609.88	1454.59	434.314	2.48124	1808.4
P14602	Hspb1	Heat shock protein beta-1	638.384	0.005	804.821	6733.89	2423.45	2292.24	1698.28	599.649	2274.74	2016.59	3497.69	1266.52	1070.69	2959.15	2084.36	1167.72	4400.78	6600.66	5061.08	8174.98	6025.48	2565.58	11280	12911	1790.97	1839.29	0.005	2026.19	2008.3	3859.04	3788.3	2910.8	14161.2	1545.39	9732.07	10235.6
P14685	Psmd3	26S proteasome non-ATPase regulatory subunit 3	14904.8	15100.9	9235.64	4672.27	11572	14444	12101	14013	14309.4	15771.8	14517.4	17344.8	23030.5	8125.34	10717.7	11290.4	11294.8	6618.81	12677.4	16793.3	10229.2	14830.5	7939.5	7558.09	18840.8	24541.6	19412.9	16113.4	15452.6	8777.16	13897.5	16872.7	11780.8	17456.4	19438.6	11884.3
P14733	Lmnb1	Lamin-B1	29333.3	26370.9	31708.1	24969.4	10152	9890.74	38655.7	47356.1	17286.2	52872.6	42006.9	49735.9	96400.3	64696.2	39042.3	4584.14	8732.2	11028.7	14116.7	39736.1	34538.7	45262.4	39596.2	38621	27406.1	31644.3	83982.1	8670.83	9592.25	12100.4	31092.1	63163.4	36162.7	55955	57078.2	48091.9
P14824	Anxa6	Annexin A6	17003.7	13572.1	12925.9	25078.8	20981.4	22202.8	45804	50319.1	35377.5	54783.4	51579.3	59612.7	12245.1	12710.1	15955.1	19286.8	20649.9	14684.3	37525.9	31853.4	37543.2	40941.2	39521.7	42849	18416.2	14879.3	19693.2	25745.8	23132.7	25177.9	42024.9	67384.5	47561.2	65603.5	54130.1	44067.9
P14847	Crp	C-reactive protein	0.005	0.005	0.005	0.005	0.005	0.005	0.005	0.005	0.005	0.005	0.005	0.005	900.742	0.005	0.005	1183.95	832.122	0.005	0.005	830.058	0.005	0.005	0.005	0.005	4571.81	4790.29	0.005	5786	9253.76	0.005	496.978	0.005	0.005	0.005	0.005	0.005
P14869	Rplp0	60S acidic ribosomal protein P0	42349.3	37571.6	28734.8	7215.47	8340.2	8331.71	25000.1	29839.5	13285.1	28987.3	28335	34600.7	103536	50741.2	47754.7	8000.83	9017.04	6044.78	13499.7	25411.8	24132.5	26917.9	24605.6	29867.5	47307.5	54874.1	114552	10400.5	12248.5	14149.5	24559.1	39790.9	24729.4	43547.7	31943.1	26458.4
P14873	Map1b	Microtubule-associated protein 1B	79687.8	67198.4	80953.5	120199	57754.2	85487.3	79751.5	96451.6	68304.5	84943.5	82786.8	77731.9	79716.2	96393.9	81458	97068.9	75571.7	76291.6	80128.3	86257.9	93952.2	88211.9	110420	107021	71336.7	74469.3	92701.8	75265.2	76823.7	90061.6	68608.9	81024.2	94970	74953.9	75136.3	78866.7
P15105	Glul	Glutamine synthetase	100864	140826	141895	180454	213857	263082	241384	271056	317366	221139	297432	362571	248637	87219.6	185222	205674	188672	222576	338867	197430	272586	276428	249418	270353	147468	156833	114961	208793	173796	191574	261014	232057	212211	280596	366081	215227
P15116	Cdh2	Cadherin-2	27825.3	20387	31253.6	81473	30178.2	23754.8	41332.5	26162.9	29070.2	32047.9	29333.7	15818.8	6926.27	23360.4	27604.3	20986.4	31857.7	24143.2	24669.7	28132	20575.4	21548.6	39589.8	42261.1	22120.5	9116.89	12159.2	38786.6	30187.9	35755.1	43871.2	56351	34388	54799.8	35557.5	25069.6
P15208	Insr	Insulin receptor	0.005	0.005	0.005	0.005	0.005	347.608	0.005	183.58	357.557	0.005	267.418	0.005	0.005	0.005	0.005	0.005	0.005	0.005	218.738	147.906	0.005	0.005	0.005	0.005	71.5445	0.005	0.005	95.3563	0.005	0.005	0.005	0.005	0.005	0.005	0.005	0.005
P15209	Ntrk2	BDNF/NT-3 growth factors receptor	7037.31	8264.39	4538.1	6173.93	4687.39	5665.27	4402.19	3939.78	5030.3	3961.26	4907.86	5464.25	4734.1	4701.4	9742.34	4133.25	4836.14	3722.86	3211.84	4924.78	4174.11	3926.88	3005.5	2732.99	6785.23	12293.4	7935.11	5676.9	7612.95	6712.64	5600.37	2312.88	5026.29	4823.82	4533.19	3610.01
P15379	Cd44	CD44 antigen	0.005	0.005	0.005	11916.3	898.415	686.439	4056.13	2422.84	3491.1	5562.15	5218.44	0.005	0.005	0.005	0.005	460.892	3892.25	3679.08	2163.24	3341.68	3433.47	2223.69	2131.47	3063.66	5379.39	12734.4	13675.7	21071.8	25964.1	20992.2	32648.7	42931.8	35160	79339.3	91162.1	28629.3
P15388	Kcnc1	Potassium voltage-gated channel subfamily C member 1	6439.83	6327.38	5183.84	2644.62	3131.05	5247.33	3886.65	2823.28	4017.06	0.005	6694.54	6681.47	6622.42	4660.42	10708.6	3551.85	4981.83	4425.02	3373.8	6466.1	4011.01	3006.58	1148.8	1959.65	6139.07	7683.61	7711.24	5167.24	5816.83	3830.26	3779.55	2674	537.812	2799.17	0.005	1047.95
P15508	Sptb	Spectrin beta chain, erythrocytic	15848.5	13004.4	16598.1	10443.7	6920.62	6716.02	11388	15151	5270.62	19469.7	12934	14664.6	21260.4	24694.5	15485.1	11457	11715.4	8214.94	7869.06	12986.6	16066.1	16142	18019.9	16872.7	12768.6	13272.7	14978.3	4703.39	4553.66	5203.12	7494.31	21150	15278.1	13945.4	15847.7	16068.9
P15532	Nme1	Nucleoside diphosphate kinase A	136338	162341	129647	183440	179989	165311	163918	179252	172701	192567	182328	207596	161580	75372.7	122502	151919	139619	120319	165203	136324	112608	140636	144684	149443	119627	145439	183185	129441	166558	161502	127587	192320	133513	214669	195028	131702
P15864	H1-2	Histone H1.2	0.005	0.005	0.005	0.005	0.005	0.005	0.005	0.005	0.005	0.005	0.005	0.005	0.005	0.005	0.770911	0.005	0.005	0.005	0.005	0.005	0.005	0.005	0.005	0.005	24.1134	0.005	0.005	26.3922	0.005	0.005	53.0387	1	0.005	0.846624	0.769966	0.005
P16014	Chgb	Secretogranin-1	3732.89	2978.67	4798.13	10536.9	2812.3	5285.93	1132.62	1917.51	2410.47	592.733	957.141	139.578	8.03962	2482.62	0.005	3178.83	2619.12	1328.1	4139	1262.65	2073.36	1292.16	2858.45	3033.32	3001.06	4015.09	19.7043	2710.68	3293.09	4936.51	2316.8	9.75658	725.019	0.005	0.005	477.723
P16045	Lgals1	Galectin-1	4834.01	1872.54	5052.71	28643.5	10204.3	5462.58	4947.03	3812.26	7739.12	4128.3	4688.79	1928.87	2558.88	14473.6	4253.48	3603.04	7632.01	11080.2	6245.77	4179.88	5359.65	3281.77	5437.12	5280.9	12062.4	15274.2	31436	16723.5	25037.6	33927.5	32146.7	41487.3	55752.8	20283.7	40211.9	37886.6
P16054	Prkce	Protein kinase C epsilon type	11988.4	12307.9	14509.9	10719.2	13042.5	18197.3	13975.5	15607.1	16812.8	16171.6	11679.6	15394.4	12833.9	7808.06	8991.42	17996.2	13821.9	9499.54	19198.8	12089.5	13537.1	14583.5	18820.3	17563.7	9840.32	8378.24	14038.5	11210.8	10766.6	11987	9308.76	10716.9	9205.08	7310.31	9573.91	11483.3
P16110	Lgals3	Galectin-3	0.005	0.005	0.005	0.005	0.005	0.005	0.005	0.005	0.005	3491.83	0.005	0.005	2245.14	0.005	0.005	187.063	580.519	265.451	541.055	858.658	1390.14	0.005	0.005	0.005	788.872	0.005	0.005	0.005	270.819	426.821	300.525	0.005	389.373	0.005	1277.9	3626.85
P16125	Ldhb	L-lactate dehydrogenase B chain	65124.6	72335.4	81950.5	65670.4	98618.2	71764	84116	88114.4	90257.4	81512.4	60364.8	78371.4	99111.1	50472.3	67303.7	83571.3	76686.5	62542.2	109592	61596.8	63091.5	87384.2	77957.1	83465.4	47514.4	52769.3	124658	52849.2	55934.4	114350	63498.7	74665.2	87763.1	58731.2	77103.2	70999.4
P16330	Cnp	2',3'-cyclic-nucleotide 3'-phosphodiesterase	18389.3	18516.7	19171	46171.3	59852.4	57498.3	45918.8	42636.4	51919.3	34367.4	28660.2	27719.7	42051.3	98967.9	54634.1	36254.4	51932.5	82141.9	65679.7	70109.5	45857.6	26293.4	28984.9	30526.1	29393.2	28655.5	21170.6	65809.8	69845.5	46105.1	37029.6	28890.6	47122.1	20156.9	37301.8	33781.5
P16332	Mmut	Methylmalonyl-CoA mutase, mitochondrial	870.105	739.883	573.288	8567.63	1070.06	1331.32	1022.73	1002.25	1261.26	586.039	2524.31	1418.07	367.456	3865.48	1392.26	351.593	641.199	1202.74	467.677	1538.46	1323.47	1511.55	325.727	1112.43	1770.02	47.2235	0.005	2435.21	2719.97	712.637	2438.12	2.76229	1671.48	738.041	1227	1589.09
P16388	Kcna1	Potassium voltage-gated channel subfamily A member 1	5182.74	5814.37	2317.48	700.88	14172.4	13071.3	11488.5	15415.3	14581.1	14791.2	7334.14	13715.9	4886.68	0.005	0.005	7354.16	6049.7	2121.14	7401.76	5883.31	1559.89	3475.93	5198.61	2525.33	2616.48	744.491	0.005	4844.78	5018.63	2395.04	2316.97	0.005	644.746	3989.41	3394.17	988.8
P16460	Ass1	Argininosuccinate synthase	7116.32	9871.39	7966.63	14211.4	42010.8	30507.1	21050.2	20619.5	32865.2	29188.8	23485.3	35563.9	9706.81	4045.09	10470.6	15433.2	25005.9	26373.2	22578.7	14319.8	14301.7	18075.1	21416.3	18286.5	9364.65	9894.45	19046.9	32159	32506.1	34325.6	23521.6	32136.3	23468	28078.8	31173.6	24376.3
P16546	Sptan1	Spectrin alpha chain, non-erythrocytic 1	180989	233255	246644	388723	266528	245555	197454	207938	208974	199860	174172	201993	210235	256213	200500	291582	272992	240369	245289	193344	177802	208649	231765	253073	132331	129046	220313	158587	160188	284611	162551	224580	236679	156438	203250	220031
P16675	Ctsa	Lysosomal protective protein	791.301	0.005	1344.44	472.192	903.553	1678.88	812.853	3473.08	2628.72	0.005	4737.9	2965.27	0.005	6006.21	2673.97	2323.85	1830.9	1676.03	2524.61	4637.82	2167.17	2920.92	1472.77	789.476	7453.3	7238.9	6001.53	6807.75	7679.8	4036.35	4970.43	2183.57	4043.56	7593.26	0.005	3658.16
P16858	Gapdh	Glyceraldehyde-3-phosphate dehydrogenase	486297	617126	640279	841237	520604	441470	541526	493484	387225	564222	643990	567975	703248	762626	736425	597644	524194	642523	563344	483389	642294	697608	755246	800688	477553	512217	891933	538223	494244	540317	535721	674153	548737	533644	771821	665267
P17156	Hspa2	Heat shock-related 70 kDa protein 2	8635.61	7060.78	7386.34	29057	8482.34	9079.71	13437.6	13662	11956.3	16285.1	15956.4	12670.2	7585.91	5144.92	13401.2	7767.97	6786.58	9972.09	11782.5	13491.7	16498.7	18330.5	16164.8	16980.9	9481.82	10179.1	15859.6	10133.3	9615.09	13343.3	17379.9	18613.6	22474.6	10516	20437.6	20961.9
P17182	Eno1	Alpha-enolase	159781	157968	149965	311603	149755	134610	163710	130879	136164	142183	172144	150380	158920	220705	195354	185615	157085	205173	171357	175546	193079	203155	153043	151940	137811	156924	162425	174399	177455	183362	191346	195507	236959	189617	180285	181069
P17183	Eno2	Gamma-enolase	411958	400194	438788	777372	382503	334200	342493	262890	284954	297433	390540	311319	419336	529285	445659	343585	384419	472133	302803	330907	368115	328854	334262	332739	342955	376283	407468	361380	432620	310306	314628	162311	346921	454295	408076	267244
P17225	Ptbp1	Polypyrimidine tract-binding protein 1	0.005	0.005	147.234	639.844	225.132	86.7886	30.9883	99.3959	172.391	393.743	232.577	0.005	0.005	392.635	0.005	190.258	100.919	859.265	332.354	1214.07	918.075	332.021	175.544	60.6523	794.046	2.70054	0.005	1538.73	0.005	110.078	1121.29	0.005	661.276	0.005	0.005	1376.37
P17426	Ap2a1	AP-2 complex subunit alpha-1	112788	151845	123678	76606.7	163662	131005	143878	147465	139230	141584	130875	147084	98149.9	86603.4	97965.2	137286	133965	130109	147120	114438	134103	129471	131965	147781	109209	91084	104168	138568	115363	121349	142164	132247	108989	148293	105953	123003
P17427	Ap2a2	AP-2 complex subunit alpha-2	87571.2	120878	78214.1	32566.1	99988.7	106439	84627.7	84159	91344.5	79465.2	105690	106878	76498.6	40648.1	76283.9	104734	110315	86610.5	89514.2	90661.3	76690.1	77898.8	63377.3	75218.7	90877.2	90628.8	71897.7	109071	81043.8	63537.6	84315.2	72925.4	63256.5	119734	71616	63579.9
P17563;Q63836	Selenbp1;Selenbp2	Methanethiol oxidase;Selenium-binding protein 2	2582.83	2572.15	3939	7727.45	8091.15	7066.41	5811.86	5035.19	10162.3	4104.64	9831.6	5296.8	1890.54	4086.37	1750.95	3055.78	4168.05	3430.98	5559.65	3917.14	3869.22	4400.27	3490.21	4012.54	4202.34	328.768	3462.34	7136.11	8542.79	4877.13	8579.58	4490.33	6744.74	4985.65	12611.5	6808.77
P17665	Cox7c	Cytochrome c oxidase subunit 7C, mitochondrial	15002.3	23395.1	26847.9	59379.8	30891.1	21275.1	0.005	25200	30276.4	20902.6	19699.6	0.005	54983.6	36525.8	29092.8	46747	27925.4	32232.4	60000	14033.2	27300.4	50612.8	40833.2	42393.6	9521.5	12082.6	0.005	13129.5	29568.7	36936.6	18176.8	21387.7	38004.7	20265.3	48823	40408
P17710	Hk1	Hexokinase-1	460207	560563	476950	445296	652169	554109	508327	465569	517978	467228	536286	530226	543631	347257	677372	605869	527771	678279	532195	446120	506067	486430	415479	437394	460374	512148	508200	592985	544269	480493	460712	501258	441843	514862	621535	444112
P17742	Ppia	Peptidyl-prolyl cis-trans isomerase A	354056	339931	418743	939112	310749	260027	317852	318087	247056	295244	300797	365970	598979	613796	356941	341660	288566	347059	296041	262369	350831	330442	442074	454950	247636	288162	492586	267024	270637	392297	294919	368877	337970	411316	411813	333107
P17751	Tpi1	Triosephosphate isomerase	344311	392016	310253	560110	342448	320306	389087	377929	353532	415537	486678	413278	462745	431645	415311	360333	329701	345303	345325	339859	341303	415869	345858	403559	308235	325207	412054	314395	349616	333983	359523	358036	352805	465369	402697	326360
P17809	Slc2a1	Solute carrier family 2, facilitated glucose transporter member 1	9661.73	8116.13	9967.2	31233	21131	16285.7	19475.8	18905.6	23525.6	20189.3	19048.6	21318.9	7025.29	3146.96	21632.3	7962.43	8686.67	10963.5	14279	8972.68	13592.2	12625.2	11465	10647.1	8941.21	11623.3	55943	12961.6	17057	15706.5	17259.7	41776.9	23288.3	20432.2	428433	20110.2
P17879;Q61696	Hspa1b;Hspa1a	Heat shock 70 kDa protein 1B;Heat shock 70 kDa protein 1A	19146	24022.2	27978.3	22483.5	19194.9	18587.3	10849.3	9632.5	9828.8	18679.2	9881.61	11180.9	25877.7	17611.3	25647.9	18677.1	19971.3	19005.9	11977.6	20778.2	11707.6	9953.7	7927.86	6748.09	22739.1	33131.1	28488.4	20670.9	22314.8	15470.9	15088.3	9384.03	12455.2	4211.22	12911.4	14079.3
P17897	Lyz1	Lysozyme C-1	0.005	0.005	1004.28	1439.73	0.005	1081.28	0.005	1104.58	0.005	3459.29	349.479	0.005	32994	0.005	808.161	0.005	1709.3	2236.89	322.526	377.47	2329.8	0.005	1860.29	1661.67	5847.29	6367.22	35595.5	1730.62	1033.34	1629.12	878.159	6094.15	1797.72	0.005	0.005	1326.59
P18052	Ptpra	Receptor-type tyrosine-protein phosphatase alpha	10737.1	7262.4	3573.23	3988.02	27558.4	36586.8	12226.5	36150.4	41098.3	23035.2	25816.8	484.578	4687.84	3109.13	278.974	8645.34	12356	2743.6	12787.6	12586.6	4440.52	7233.41	5232.51	4355.35	17303.4	24731.4	714.074	18002.1	11149.3	11580.7	21237	429.315	5404.89	1267.81	1467.97	6462.85
P18242	Ctsd	Cathepsin D	20386.3	20411.4	18108.6	23255.6	8260.78	9328.44	16023	14328.4	11092.1	15203.9	14631.5	15102.8	46017	36465.5	18223.2	8650.19	6334.59	4138.66	10462.8	8651.49	6714.53	12145.8	9048.36	9141.8	25280.9	48198.9	107069	15271.9	43414	38888.6	28162.2	52461.1	48360.4	54010.7	410856	37040.8
P18572	Bsg	Basigin	86877	92452.9	60678.5	188379	72097.1	61189.8	49588.1	35492.8	40616.2	41642.6	41959.9	42389	70708.2	113704	75434.1	74885.4	85618.3	87155.1	42042.8	44061.6	34732.3	35588.2	29573.7	27168.8	78992.7	106433	94250.9	86665.7	108073	97475.8	66171.8	76312.8	75047.4	71064.9	69416.7	47663.2
P18760	Cfl1	Cofilin-1	131103	172599	105810	122864	159291	130854	143931	134410	129936	139594	114577	106911	140876	84303.8	96870.6	144344	124550	97438.5	135897	83293.1	86005.9	109499	122295	108851	89067.5	131515	157939	107540	187163	159732	100700	123052	123487	131544	166933	112068
P18826	Phka1	Phosphorylase b kinase regulatory subunit alpha, skeletal muscle isoform	0.005	0.005	0.005	0.005	0.005	1.50961	0.005	0.005	1.24186	0.005	2.75314	0.0110901	0.005	0.005	0.005	0.005	0.005	0.005	1.62278	1.0817	1.52241	0.005	0.005	0.005	3.72541	0.005	0.005	3.81105	0.316413	2.47699	5.04564	0.005	2.03113	0.0136571	0.0108221	0.005
P18872	Gnao1	Guanine nucleotide-binding protein G(o) subunit alpha	604405	724786	530504	973720	696495	727306	511084	565676	621347	514876	412168	480976	410343	459770	459713	784026	621748	529081	590517	356067	379956	378834	433280	504949	403439	374030	224964	556043	635046	539080	409862	173364	404732	483020	503256	418179
P19096	Fasn	Fatty acid synthase	21307	23741.8	24837.2	18244.9	26868.3	31180.6	21228.9	21094.8	26375.2	19151	21812.4	17801.8	24455.8	20748.2	23904.5	32656.2	30693.8	28969.7	32120.2	29847.9	26429.7	24172.2	22174.4	21106.9	25956.1	24250.2	23693.4	32171	30255.8	29358.9	25550.3	26973.4	31942.5	16586.5	25116.2	27004
P19137	Lama1	Laminin subunit alpha-1	0.005	0.005	0.005	1177.1	0.005	896.468	0.005	0.005	1362.44	0.005	614.293	0.005	2.20478	0.005	0.005	0.005	622.812	0.005	532.345	222.858	107.581	0.005	0.005	0.005	0.005	0.005	0.005	732.15	414.223	0.005	805.132	769.544	0.005	0.005	0.005	137.222
P19157	Gstp1	Glutathione S-transferase P 1	8650.47	10147	7491.69	25138.7	9509.07	7893.73	15117.9	6044.06	4466.29	22626.7	31404.1	14833.9	11668.6	19908.5	11472.5	6986.92	9031.67	21414.9	4671.46	11993.6	15084.2	18221.8	7855.02	5470.44	21780.1	20487.3	29285	26192.6	33258.2	3727.27	20359.8	20498.1	16673.5	23985.5	38999.6	18555.8
P19246	Nefh	Neurofilament heavy polypeptide	5156.35	3507.42	5186.43	11609.4	7113.83	11949.8	6810.21	12058.6	9264.34	5106.35	6836.01	3260.92	5102.36	16125.6	5056.92	8333.46	9755.59	8516.06	11633.2	13329.8	7355.3	5987.54	4434.28	4146.19	6716.75	6030.98	4670.41	11331.3	9143.68	6587.04	5032.96	4864.74	3410.82	4680.37	6821.34	3621.89
P19253	Rpl13a	60S ribosomal protein L13a	12569.7	9407.69	4459.4	1097.65	1134.58	2800.15	6777.96	11093.2	3493.17	8757.75	10562.2	10647	14424.6	2470.41	6846.73	2051.95	1680.63	1373.66	2358.33	7534.79	6212.52	6464.29	2860.38	2563.29	16594.9	14685	31228.1	4619.05	1923.12	2251.69	6888.64	9284.67	7061.21	15224.6	6241.93	8565
P19536	Cox5b	Cytochrome c oxidase subunit 5B, mitochondrial	7627.89	7185.8	17383.1	54242.4	10118	10571.6	14054.9	6402.23	12527.3	11734.9	13178.6	19434	8147.96	4691.37	10899.4	5124.2	10576.6	19238.7	7015.16	7601.77	17887.1	8692.4	16310.6	9593.27	20191.6	12122.4	9951.76	28279.4	22276.4	6551.4	22760.7	18999.7	14674.9	23948.2	11980.6	11319.4
P19783	Cox4i1	Cytochrome c oxidase subunit 4 isoform 1, mitochondrial	93020.8	112734	124668	362797	128303	94656.5	132533	130627	123580	122275	204415	147898	167824	106166	196553	142765	127952	196583	151536	112645	154529	186821	152700	152965	106955	113744	136774	144284	119282	127734	153002	146995	125461	150060	178704	149259
P20029	Hspa5	Endoplasmic reticulum chaperone BiP	98442.6	97582.7	119199	78863.1	28920.6	36227.3	70573	81807.4	49581.8	103165	83351.9	99697.1	257045	247051	162694	32169.9	38785.6	41286.3	51268.9	115014	100542	86643.4	85362	85884.4	135154	166380	324905	44261.6	53253.1	61328.8	86431	105337	102794	112597	118362	96845.2
P20060	Hexb	Beta-hexosaminidase subunit beta	20880.7	17648.6	17869.2	21074.4	17037	13075.2	17251.3	13068.4	17375.8	15005.9	15935.7	15281.3	26314.3	28128.8	15053.9	7960.87	10842.6	8445.77	14128.9	14362.1	9136.04	8611.22	6485	7478.46	26189.4	27898.5	48841.8	22631.1	34905.6	27632.8	31688.2	31765.7	25174.6	45581.2	34829	23236.8
P20065	Tmsb4x	Thymosin beta-4	0.005	0.005	38.7984	0.005	0.005	636.646	0.005	401.898	495.726	0.005	0.005	0.005	704.513	0.005	0.005	413.412	458.87	1629.49	0.005	1081.34	645.428	2109.72	0.005	0.005	0.005	1327.33	692.215	87.8248	2004.22	0.005	0.005	0.005	216.938	0.005	0.005	0.005
P20108	Prdx3	Thioredoxin-dependent peroxide reductase, mitochondrial	31802.7	48503.6	24253.7	32515.9	68102.4	47108.2	46315.5	56672	59331.8	50079.6	61695.3	62064.9	54197.6	18786.5	42782.4	39222.2	36238	40617	41048.9	31588.9	31959.7	43974.4	28522.9	24554.1	36300.7	52882.3	60250.1	48571.9	65317.5	42903.9	44401.4	59421.1	41161.2	81787.4	66085.9	39579.8
P20152	Vim	Vimentin	11396.7	16760.9	14033.5	56256.7	81155.1	117120	27262	23408.1	58761.4	55189.8	44958.8	68566	35852.3	25329	28679.2	29580.6	69980.2	63127.5	59502.4	32628.2	38980.4	41343.9	57228.3	62455.2	160322	207081	736553	272194	309057	558348	280870	966037	990741	330922	613993	682254
P20352	F3	Tissue factor	626.115	1232.34	2064.86	3008.28	2428.37	4359.13	2948.96	4889.58	5732.35	1388.2	2933.37	2493.86	1020.71	0.005	0.005	4365.81	3188.83	0.005	5665.82	1417.52	4397.02	5039.97	3549.18	3876.31	785.446	1372.72	1542.54	3029.27	4714.69	2914.45	0.005	1069.9	4823.59	1933.15	7378.8	4315.91
P20357	Map2	Microtubule-associated protein 2	147685	147530	176901	490950	137554	128006	135794	116621	134801	117055	84069.9	104036	164164	246901	155879	159915	162527	164648	141768	119682	128684	115716	163195	159988	93770.1	123167	178377	100977	131443	187094	132686	134135	167020	108650	154611	124288
P20444	Prkca	Protein kinase C alpha type	18502.5	25374.7	19997	19379.8	20514.4	22849.1	9661.84	8467.71	15769.6	6844.12	5743.84	8703.25	21600.5	9987.96	30392.7	22556.8	20062	15454.4	16746.2	10002.9	7765.18	7532.17	4500.69	6795.72	15765	22959.7	29526.5	20148.3	20987.4	24534.2	8219.47	5898.42	4051.94	4793.34	6343.56	5058.93
P20917	Mag	Myelin-associated glycoprotein	14279.9	10772.7	8698.13	20168.3	32075.8	29158.5	22558.5	21613.6	25387.4	16549.5	13004.2	12691.7	19848.8	52175	19580	17280.8	30574.7	27411.1	30017	19697.4	15323	11587.5	11247	9861.81	14704.3	17117.9	9810.28	27377.3	29426.3	22476.8	15467.7	18677.5	11705.1	8240.86	8765.85	8902.41
P20918	Plg	Plasminogen	0.005	0.445163	0.005	0.005	0.005	78.7689	0.005	0.005	0.005	0.52984	0.342632	0.667225	1980.58	965.244	1.7322	2941.57	1496.49	991.952	3902.6	1084.85	432.943	750.549	371.42	347.286	2298.84	1649.8	448.564	2791.8	1882.62	744.484	2171.78	2580.51	669.308	1405.8	1314.34	1806.92
P21107	Tpm3	Tropomyosin alpha-3 chain	80879.4	92353.5	71766	99558.5	110914	92915.6	81300.6	95378.9	98276.5	101676	83025	86582.7	88571.7	91547.8	79563.2	94325.6	98438.7	79479.7	90965	76292.1	56128.4	61559.2	79716.2	88376.9	61231.3	47335.2	84943.3	75986.8	54684.9	118333	68943.6	125510	99656.5	84236.8	84456.8	82090.9
P21126	Ubl4a	Ubiquitin-like protein 4A	7370.54	8146.68	7823.56	12511.7	7436.88	7569.2	8476.98	8058.8	7724.01	8173.53	8260.58	8189.32	6514.12	14110.5	8257.03	6886.06	7253.91	7142.98	6163.94	11312.9	8814.87	7494.98	5613.42	2304	9006.02	9967.34	12438.7	8724.94	7982.54	7752.61	8806.07	8101.6	9389.71	10056.7	9190.32	8020.93
P21278	Gna11	Guanine nucleotide-binding protein subunit alpha-11	25531.6	26892.1	19614.2	25864.1	23900.7	26764	25938.3	22907.6	23845.4	23617.6	24183.6	26149.6	16517.4	15635.2	20595.2	27415.9	24799.8	25666.5	22337.7	19922.7	21690.4	22565.5	21964.9	22874.9	20533.7	21998.6	18969.3	25882.1	28016.6	30826.8	25419.6	28752	28913.2	27700.7	33266.4	25649.1
P21279	Gnaq	Guanine nucleotide-binding protein G(q) subunit alpha	30382.1	36688	30376.6	26158.6	40598.4	45563.5	30561.8	30907	27596.4	33918.2	27406.9	30653.2	28907.7	31632.4	45031.9	52051.2	41487.9	46285	34489.3	33457.8	30741.1	30442.7	21220.7	30704	28960.6	39727.2	34384.7	33552.8	29470.3	23250.4	25722.8	31717.9	31419.4	37015.5	38779.2	29450.5
P21447	Abcb1a	ATP-dependent translocase ABCB1	2338.87	1168	1032.11	905.564	2339.8	2757.35	807.251	2289.82	3520.21	3340.5	1286.12	2640.68	2013.25	0.005	0.005	717.932	1432.81	922.995	2319.58	1471.81	1099.39	1522.62	1400.32	0.005	1541.89	2146.24	1854.28	2726.13	2643.86	2061.77	2327.13	3772.23	3964.25	911.83	2661.1	2043.25
P21460	Cst3	Cystatin-C	12233.5	7263.93	10094.2	48643.4	7478.39	4771.44	9857.83	4763.03	5931.94	7652.93	2722.61	4297.38	603.054	11879.5	2597	3179.28	3141.87	1016.72	4016.06	3121.1	2745.36	1519.75	4436.41	5172.19	5280.73	4982.38	12200.5	8139.16	6663.2	17712.6	13342.8	17678.5	8784.09	15366.7	1741.15	4716.25
P21614	Gc	Vitamin D-binding protein	0.005	0.005	260.342	1144.57	367.812	231.889	899.27	0.005	0.005	329.784	157.583	0.005	7682.12	11274	3837.89	9767.82	7153.58	6064.07	8549.32	5674.54	3599.46	4006.96	3229.16	2972.26	7540.17	5830.39	2301.04	7721.15	7478.77	1605.8	6952.17	5073.27	1899.93	4302.78	1083.26	532.763
P21619	Lmnb2	Lamin-B2	24759.7	22042.7	26187	3866.13	3932.89	4783.06	22609.7	33063	9764.33	36640.2	30897.6	41720.2	77186.4	45225.5	29231.4	1458.44	3278.64	2449.3	6862.53	26442.2	18348.8	26485.4	26797.2	26291.8	24737.5	31315.4	72319.6	4089.15	4192.57	4220.6	19172.7	42000.8	16446.6	41372	37929.9	30430.4
P21981	Tgm2	Protein-glutamine gamma-glutamyltransferase 2	0.005	0.005	0.005	0.005	2302.64	2646.91	250.657	0.005	492.383	0.005	1574.2	0.005	0.005	0.005	59.7059	236.225	1352.35	614.629	1172.47	1159.24	723.643	0.005	0.005	0.005	1114.23	11.0343	361.972	776.21	2312.62	540.149	1781.45	121.777	2185.94	1016.25	806.14	2121.35
P22315	Fech	Ferrochelatase, mitochondrial	1637.5	1162.73	2914.29	4147.77	4316.26	6001.41	4301.82	6095.73	8703.86	2371.06	5267.74	2671.45	2343.96	28.0365	2561.66	3507.01	4245.46	2235.08	5470.43	4187.1	4384.52	3186.24	5495.47	3376.45	4436.65	3938.44	3050.89	6482.07	3684.97	4898.81	5839.75	5563.03	4105.28	2770.88	4937.2	3871.94
P22599	Serpina1b	Alpha-1-antitrypsin 1-2	2066.37	0.005	0.005	3004.11	2380.43	1687.46	0.005	0.005	1257.91	0.005	2636.11	0.005	22010.3	24592.7	14254.6	21188.4	12725.9	11122.1	19840.8	13423.4	9429.09	13435.9	8314.49	8992.31	13912	19108.2	10613.5	13606.4	17974.8	7626.7	14165.9	22701.1	8247.7	14155.9	0.005	3258.31
P22723	Gabrg2	Gamma-aminobutyric acid receptor subunit gamma-2	1391.8	3764.03	2877.45	2169.81	3679.29	2786.47	3513.11	2260.88	2981.94	2342.12	2916.75	2549.65	924.293	338.674	3335.29	1148.14	1658.1	1326.31	1234	1302.98	1009.09	1452.06	1091.1	859.861	2587.08	100.312	438.761	2472.29	2732.3	1491.41	2875.22	2226.12	2482.56	1249.79	377145	2381.06
P22892	Ap1g1	AP-1 complex subunit gamma-1	9234.65	13543.2	8718.51	2561.98	10763.3	12207.1	8683.37	15033.1	11569.9	11965.1	14332.4	13270.4	15671	4564.56	13264.5	10580.7	10235.2	6611.08	11469.6	11710.3	8494.85	11849	8616.74	8713.89	12090.5	12353.7	17885.4	8757.11	10103.2	7037.46	7933.35	11568.1	7589.89	12222	14470.2	8402.9
P23116	Eif3a	Eukaryotic translation initiation factor 3 subunit A	11039.6	10103.8	14051.7	11752.5	4352.45	4876.18	9894.06	12020.8	5942.64	11129.3	9966.99	12464.6	32238.4	28800.4	17390.2	4987.76	5437.51	4230.4	7136.1	13746.4	12574.6	11947.4	13997.5	13047.5	16904.4	17227.6	31994.2	5152.87	5518.86	6409.8	8864.98	12215	10348.6	14458.3	12590.8	11178.4
P23198	Cbx3	Chromobox protein homolog 3	7181.66	6846.28	6173.74	3531.56	673.201	1271.63	6200.99	9010.93	2809.32	10853.4	6203.78	9416.72	19619.9	16900	5693.18	409.161	785.621	217.572	1761.33	5990.32	4311.4	6903.67	6888.12	5552.07	6319.11	8562.62	21470.2	667.774	423.642	1026.96	4108.18	9189.59	4105.71	9137.66	8951.66	6519.37
P23242	Gja1	Gap junction alpha-1 protein	1886.22	1322.51	3064.46	9797.66	6491.11	2692.66	5499.04	1779.78	4027.07	2632.3	924.622	1646.04	0.005	1577.84	0.005	2262.85	3023	1749.52	4666.08	1155.81	1394.84	1099.47	3330.15	2322.8	1771.28	3867.53	4897.26	4865.67	4767.86	12530.2	4274.55	2409.66	4395.51	9675.22	7199.19	2404.1
P23492	Pnp	Purine nucleoside phosphorylase	2524.46	3462.81	1493.83	1763.84	6241.42	6255.78	4930.98	5793.6	6494.86	7781.49	7464.01	4456.49	1912.42	2309.09	31.6104	2758.26	4482.97	3080.19	5529.02	6303.93	5561.73	6044.49	3024.53	2807.85	5402.6	6417.98	5050.73	8421.72	10176.4	7256.34	10426.9	16038.9	14623.2	15118.3	15274.3	11958.1
P23506	Pcmt1	Protein-L-isoaspartate(D-aspartate) O-methyltransferase	25717.2	20933.2	20284.3	45764.1	20389.1	21060.5	16244.9	18907	17230.8	16577.2	16689.8	10511.3	17449.9	28584.6	11134.3	17992	20590.3	14878	13287.9	13692.7	10884	13937.3	14033.7	17166.6	15099.6	7527.42	2971.16	19113.9	15387.4	15947.1	16401.6	20720.7	8650.83	11831.6	5597.46	11056.7
P23591	Gfus	GDP-L-fucose synthase	3230.64	0.005	1785.33	4334.07	2183.03	3218.08	2926.69	859.81	4149.87	2504.99	0.005	947.604	1577.57	3345.61	478.094	2240.24	3694.85	3175.55	3287.92	3390.05	3092.66	1332.91	2302.65	1543.48	3251.03	5330.58	0.005	4075.03	7463.59	3486.77	3595.55	0.005	3283.55	1781.75	15652.9	1823.93
P23818	Gria1	Glutamate receptor 1	76086.2	93027.4	75888.6	51042.1	88123.8	79378.4	47323.8	44741.3	48939.6	42988.9	38257.4	37543.5	73142.8	43007.7	61330.9	94663.5	91297.6	68822.5	51095.3	33776.6	29499.2	42262	43340	45254.1	59075	54981.9	70893.6	68178.1	54553.4	75504.4	40985.4	36892.9	31090.4	37754.7	27007.3	30383.3
P23819	Gria2	Glutamate receptor 2	91281.1	129894	105225	79525.2	122649	102429	57614.2	63471.9	64826	55811.1	60243.2	58303.7	106116	67838.9	81366.1	129188	114659	101561	69688.7	46943	46500.6	62293.6	53271.9	54370.3	80317.2	76790	98557.9	89908.6	88664.7	98468.9	48058.4	53811.9	49200.6	57004.2	38121.4	49206.6
P23927	Cryab	Alpha-crystallin B chain	232.97	0.005	832.264	5797.04	2282.36	2231.28	76.4773	1973.66	1638.59	830.18	0.985813	1.46601	1.8256	5445.8	9.65183	723.212	2089.72	1991.28	1606.4	3033.1	1878.92	490.306	1219.27	1448.77	643.238	0.70544	0.005	2493.97	573.252	238.456	1423.61	2.3148	807.603	2.47125	0.005	1261.03
P24270	Cat	Catalase	3121.53	2715.73	2733.4	2719.61	3925	4154.89	4388.38	4498.9	4184.11	4409.37	3845.19	3644.5	3000.32	1202.01	631.256	3066.87	4074.5	3029.75	4627.29	5649.38	5058.56	4342.45	3883.44	3264.34	5562.01	4627.59	975.23	6768.71	7025.39	4885.24	5098.82	4488.29	5143.27	2891.55	5814.34	6768.01
P24288	Bcat1	Branched-chain-amino-acid aminotransferase, cytosolic	16350.5	10537	11694.2	26710.3	12994	13930.1	13148.1	9523.3	13940.2	8677.66	8733.86	9114.45	15278.3	23154.4	20015.9	14426.4	15013.5	12828.5	12989.1	11384.9	8317.56	7230.1	7619.85	6483.07	10048.2	12547	12488.2	11304	18204.8	14251.5	10578.5	5441.41	7024.07	5830.08	6881.02	4050.95
P24369	Ppib	Peptidyl-prolyl cis-trans isomerase B	12205.2	10099	11900.9	7770.93	4866.65	8293.12	12052.8	16517.1	11257	16496.1	8744.29	21897	20412.9	8965.89	2963.38	5541.52	4549.94	3540.93	8094.4	7570.27	6180.83	8541.15	13226	13388.5	9219.86	13454.3	25469.6	4817.23	6249.17	8902.21	7663.93	14708.9	10913.1	14728.9	13154.7	10099
P24452	Capg	Macrophage-capping protein	0.005	0.005	0.005	419.674	0.005	0.005	0.005	0.005	0.005	99.3948	0.005	0.005	0.005	0.005	0.005	0.005	29.896	0.005	0.005	0.005	0.005	0.005	0.005	0.005	0.005	0.005	0.005	226.199	0.005	557.352	617.253	1.12064	1077.75	0.005	0.005	420.032
P24457	Cyp2d11	Cytochrome P450 2D11	1236.61	0.005	1139.18	3820.19	1923.36	2150.58	2087.25	1498.47	2343.82	1456.28	1091.78	2970.83	0.005	666.489	722.454	2043.74	1792.71	2383.31	2716.93	1652.09	2032.92	2186.63	2229.37	1238.49	1822.84	965.664	0.005	3645.53	2280.25	4697.08	3810.32	1335.04	4049.53	1673.13	0.005	4569.95
P24472	Gsta4	Glutathione S-transferase A4	44451.2	46616.6	23808.9	34179	35877	33571.2	27150.6	24704.7	24043.4	23508.8	33160.6	29764	34315.2	34753.6	29601.5	30874	37967.6	33386.5	20707.5	29831.3	20073.2	21587.3	13818.6	13399	43672.7	55639.4	40531.9	44561	53600.2	34141.3	29583.1	34052.7	31922.1	54223.9	38455.9	25296.3
P24527	Lta4h	Leukotriene A-4 hydrolase	13979.9	12560.5	12404.8	10582.2	13544.8	12931.4	28295.7	32306.9	17421	38126.4	39703.8	41818.6	20259.7	13481	8339.38	8257.23	12158.1	12233.5	14553	28915.9	28916.5	37141.9	31120	29046.8	16393.5	15681	24595.2	16087.6	15247.5	12252.9	25778.9	53853.6	30053	55504.9	44419	35264.2
P24547	Impdh2	Inosine-5'-monophosphate dehydrogenase 2	6986.78	6169.97	6214.04	6227.4	5710.92	5757.28	6313.16	5781.27	5190.2	6988.66	7799.67	7207.16	8444.26	4563.29	5833.63	4246.05	5212.91	4590.33	4939.61	7153.37	6513.67	5818.27	5665.26	4885.51	7697.63	7655.82	384.874	6494.99	5931.41	5518.88	5221.61	6710.63	5918.87	7634.15	6670.66	5708.78
P24549	Aldh1a1	Aldehyde dehydrogenase 1A1	1425.04	2623.14	3080.89	5800.92	7567.84	4579.88	6193.04	8005.04	9128.44	6543.65	8927.62	6333	2964.3	1587.83	959.596	3043.42	3479.11	2566.76	8416.42	3990.09	3848.86	8513.88	7154.95	9500.19	2345.12	1899.13	3223.49	3530.59	2704.44	8128.32	8615.74	12965.5	14904.7	8952.98	9090.26	11089.8
P24638	Acp2	Lysosomal acid phosphatase	643.614	1121.99	3014.35	1516.92	0.005	191.414	471.971	1686.21	1170.96	1657.93	0.005	0.005	2548.09	5628.69	1912.24	0.005	1592.04	997.465	2106.43	1930.55	1609.88	1872.03	1651.98	1043.04	6621.92	3728.67	3682.15	1411.05	2743.09	0.005	2384.51	9432.21	2667.23	0.005	0.005	2759.88
P24668	M6pr	Cation-dependent mannose-6-phosphate receptor	918.633	317.755	947.552	0.005	216.411	269.081	204.056	123.653	390.754	243.594	0.005	2.42626	0.005	2067.2	0.005	261.731	539.958	230.221	661.316	1024.03	1192.82	629.555	638.14	344.595	2051.5	1522.23	9.17342	520.341	0.005	222.36	620.844	4.91203	418.853	0.005	0.005	809.048
P25444	Rps2	40S ribosomal protein S2	57070.8	50644.5	42398.1	20083.8	10354.5	12371.7	33853.1	45152.1	17046.9	46300.1	35061.9	37819.1	97314.2	78534.2	40623.1	7368.37	7950.1	5358.12	11806.2	36240.9	29369.3	29803.9	31787.9	29650.9	65175.6	77112.6	125809	13015.5	12889.6	13196.2	30096.6	42362.7	27932.9	57328.1	58314.2	34667.1
P26039	Tln1	Talin-1	3952.27	4146.84	3912.56	7095.78	6852.31	6206.76	4131.6	4064.11	7257.51	3580.32	3665.64	3295.42	3371.88	3568.65	4315.65	5198.37	6460.72	6878.05	6859.23	4889.82	6374.91	4251.7	4017.66	3782.75	4448.41	5158.49	3483.83	7070.99	7611.74	9513.6	7298.94	7936.58	11235.7	4394.52	6626.33	8855.45
P26040	Ezr	Ezrin	8348.31	9407.6	8497.15	19909.4	12435.6	10703.1	15640.8	11782.9	15526.2	15694.9	9636.26	12899.6	11310	16002.3	12177.1	12510.8	11639.1	11648.5	18853.3	13922.4	11970	13685.9	15684.1	17651.1	10090.2	12876.4	25381.9	16914.5	22591.6	38567.9	20697.4	36759.7	32883.9	22361.4	27116.8	31039.3
P26041	Msn	Moesin	3342.62	2771.15	3631.81	10417.4	5475.09	4356.56	3821.83	3797.33	5572.14	3866.16	3904.2	3267.94	4769.47	6539.16	2012.49	4198.62	5877.26	5007.82	8038.6	5097.1	5088.92	4170.31	7078.5	5724.38	6091.67	7516.25	13403.3	9398.51	11992	19186	12627.1	23136.8	22032.6	16050.9	20629.6	18725.5
P26043	Rdx	Radixin	4976.51	3900.91	5746.52	22143.9	9233.87	7525.09	8621.93	7851.98	10828.5	8413.92	8174.4	7379.84	4272.74	1369.95	3845.19	6910.08	7692.03	7208.36	11139.2	8076.92	7797.17	7986.46	8179.11	7601.17	6296.24	6844.33	16310.8	11079.7	16318.5	16214.1	12379.9	23829	21861	16451.6	35040.7	16111
P26231	Ctnna1	Catenin alpha-1	979.951	219.623	1175.88	1496.67	1441.23	1380.62	1809.2	1266.55	1384.43	1057.64	738.104	2.34421	463.715	316.58	0.005	779.635	929.53	787.547	1165.37	740.451	884.294	560.845	1109.32	653.658	1261.42	3.21454	3.08583	1520.54	547.828	1982.37	1682.78	181.121	1125.25	17.2797	54.2639	1847.24
P26339	Chga	Chromogranin-A	429.426	0.005	1008.37	1897.23	431.174	456.511	202.569	242.273	463.32	0.005	0.005	0.005	0.005	2785.19	2053.43	806.892	1122.49	884.916	1587.18	2242.35	2567.89	788.233	2109.76	1573.89	701.437	0.005	0.005	421.859	699.716	197.238	788.651	0.005	615.949	0.005	0.005	192.321
P26350	Ptma	Prothymosin alpha	8381.01	619.114	1647.27	6190.27	1206.82	1078.2	10937	2314.66	2834.76	12876.1	1282.12	2226.75	2142.72	8902.6	33.1067	505.182	1494.15	509.645	1615.69	3580.75	1705.8	1433	4718.97	2985.53	1208.31	0.005	1404.77	468.5	909.756	1750.35	2152.12	0.005	2241.23	1844.04	0.005	3115.6
P26369	U2af2	Splicing factor U2AF 65 kDa subunit	10758.6	10192.5	9511.4	1495.58	944.297	863.263	7351.19	14916.3	3107.39	13843.6	7907.19	16056.1	30426.8	10779	4370.01	555.362	507.875	373.376	2226.23	6097.69	3261.07	7684.48	10646	9167.9	6999.2	11216.9	31425.2	498.982	346.738	1036.59	3902.51	13293	3592.48	10551.3	9394.11	8599.42
P26443	Glud1	Glutamate dehydrogenase 1, mitochondrial	80206.9	84326.6	68677.2	180992	162649	151839	159180	138654	185496	160599	165013	183352	97099.5	83937.3	136344	111412	127268	168983	153178	127087	147871	137286	130727	139222	86067.9	107562	116928	158028	161008	178180	182889	181137	160613	193052	212644	171558
P26450	Pik3r1	Phosphatidylinositol 3-kinase regulatory subunit alpha	1973.64	1806.91	1369.9	1915.92	2766	1612.35	270.61	1823.37	1109.42	287.622	1895.93	1213.09	0.005	768.568	1403.87	1261.05	1943.53	886.943	1141.68	1316.08	1801.82	1155.75	145.881	256.12	1729.19	0.005	2737.51	1670.05	1620.11	1324.91	1286.73	2947.2	1971.64	3909.4	2523.8	1269.88
P26516	Psmd7	26S proteasome non-ATPase regulatory subunit 7	1794.53	5171.44	5152.4	3646.86	3552.86	2885.15	2719.99	3119.59	2678.23	1605.06	1452.88	3999.04	5105.03	3821.3	0.005	2361.82	2805.74	1389.57	4046.64	2592.58	1835.38	2842.24	2997.11	4088.13	3070.79	5701.59	5869.13	2732.79	1170.12	2898.25	2487.19	3935.08	2756.25	0.005	4989.4	3192.13
P26638	Sars1	Serine--tRNA ligase, cytoplasmic	14727.7	10990.2	16355.1	16230.4	13037.2	14499.8	9853.72	13761.3	14661.4	13009.8	13630	13478.2	19457	10849.7	12408.1	14669.4	15174.9	12915.8	16953.4	12814.7	14054.5	12994.5	13817.7	15817.5	14290.4	14863.4	17154.3	15149.7	12001.4	15093.2	13220.2	12887	15564	11567	13676.2	15863
P26645	Marcks	Myristoylated alanine-rich C-kinase substrate	8937.42	5536.05	7365.1	35378.7	11014.9	9437.26	16332	12746.7	13229.6	16412.5	6712.69	10910.2	3159.78	9619.5	1588.04	9888.2	10647.6	2447.3	13347	8337.07	3358.03	6973.4	14318.6	12557.8	3045.25	2108.38	2519.2	5615.81	8702.9	18129.2	9242.33	8218.93	8853.8	15961.4	11275.9	7903.81
P26883	Fkbp1a	Peptidyl-prolyl cis-trans isomerase FKBP1A	3021.64	5186.44	7464.32	7941.38	4119.17	5402.71	3386.63	3614.45	2155.96	1690.46	2241.46	1190.89	201.071	2273.47	1169.9	3363.77	2116.08	2995.86	1607.74	1158.75	1839.02	981.903	2295.64	1832.98	4875.87	1205.84	115.934	3519.1	669.366	690.344	1932.46	1100.5	3325.51	3.12229	1.54182	1436.9
P27048;P63163	Snrpb;Snrpn	Small nuclear ribonucleoprotein-associated protein B;Small nuclear ribonucleoprotein-associated protein N	39003.2	26777.4	20823.7	2529.64	6031.06	4471.07	20523	58229.2	14057.2	68564.6	53592.6	47086.1	39990.3	15256.5	31975	2241.27	4047.92	2859.26	6350.26	27922.8	16980.7	22610.6	17760.7	17634.9	58037.2	74911.3	116571	5705.35	4375.11	4479.78	22641.5	9880.8	19918.3	59963.4	110093	15824.3
P27546	Map4	Microtubule-associated protein 4	33940.4	52017.9	43518.9	51017.4	25552.4	21987.7	6806.72	5068.89	8759.85	6689.84	4572.96	3524.04	43196.6	52318.2	40690.1	29560.7	28773.9	23859	9040.56	7767.67	5373	5416.42	6885.08	7478.57	23043.9	36011	36871.4	16523.5	28147.3	28195.1	11322.3	7771.34	10861.3	6850.92	10286.4	9254.93
P27601	Gna13	Guanine nucleotide-binding protein subunit alpha-13	4244.43	3453.69	4800.73	8030.49	6563.66	7792.24	6194.45	5972.06	7419.1	5974.46	6387.98	6705.3	1400.77	2545.45	4239.47	4993.43	7038.03	6848.24	5889.3	5505.18	6892.95	5129.83	6278.14	5645.12	5813.51	3680.43	3751.04	9338.36	9370	7512.27	8002.54	9274.81	9529.43	6846.98	11723.9	9475.53
P27612	Plaa	Phospholipase A-2-activating protein	3538	2549.36	4701.36	4608.96	4565.56	4842.83	3536.3	4087.94	4495.78	3831.07	2880.47	2898.24	2681.85	3252.75	3358.25	3844.87	3933.45	2039.03	4837.02	4273.26	3644.86	4170.72	3906.27	4978.75	4246.45	4148.19	4399.53	3668.3	3783.19	4339.02	3821.27	2952.73	4039.56	4897.08	4431.38	4483.34
P27659	Rpl3	60S ribosomal protein L3	13500.6	11372.4	18622.5	5106.96	2516.49	3024.99	8315.6	12793.6	4637.4	10488.4	10301.4	10258.9	40256.6	21612	13658.2	2841.61	3270.39	2250.02	5683.56	12434	11279	11434.5	12935.9	14150.8	19863.2	18123	43010.3	3381.47	2443.32	3766.5	8219.98	11700.9	9335.86	12065.6	8931.15	10588.2
P27671	Rasgrf1	Ras-specific guanine nucleotide-releasing factor 1	0.005	0.005	12.2365	0.005	0.005	0.005	0.005	0.005	0.005	0.005	0.005	0.821023	0.957762	1.38043	3.70328	0.005	27.2607	0.005	0.005	4.44577	0.005	0.005	0.005	0.005	0.005	0.722242	0.731121	0.005	0.005	0.005	0.005	0.707079	0.005	1	0.005	0.005
P27773	Pdia3	Protein disulfide-isomerase A3	85227.7	75711.3	80380.7	99337.8	42594.1	42150.3	70375.2	72116.2	56087.2	74215.9	67818.7	94252	157467	174505	95942.6	36227.8	36413	40887	48300.6	71664.8	67482.5	62804	72489.1	65685.7	92983.1	98919.9	172728	47479.4	55402.7	66235.4	76612.7	81518.3	83482.5	81236.2	88304.2	77450.4
P28028	Braf	Serine/threonine-protein kinase B-raf	9316.01	10760.3	10114.8	7493.54	8667.22	10207.6	6639.12	5646.37	7501.07	6028.36	5364.47	6486.43	8492.75	3336.88	7811.63	10984.8	9793.45	8548.6	7439.59	6628.38	6125.53	6621.58	6494.31	6515.35	8853.22	9038.91	7870.9	10058.1	8742.99	7472.56	5792.25	4478.57	5001.82	5913.95	3729.88	5012.79
P28063	Psmb8	Proteasome subunit beta type-8	7736.4	10280.7	7214.71	4047.12	9608.21	8157.75	11968.6	10385.5	8122.42	12680.1	9490.39	8389.49	21042.6	10085.4	12581.8	8040.33	7094.34	8088.54	9312.11	9065.69	11608.9	10348.2	9053.3	7346.46	7450.81	9558.16	8874.08	5795.3	7257.65	7027.66	7742.21	6321.91	8710.82	3003.86	7010.24	12431.8
P28184	Mt3	Metallothionein-3	0.005	0.005	0.005	0.005	0.005	0.005	0.005	0.005	1	0.005	0.005	0.0270163	0.0423488	0.005	0.005	0.005	0.005	10.2048	0.005	0.005	3.02081	0.005	0.005	0.005	1.95787	0.005	0.005	2.75475	0.005	0.005	6.88501	0.0516321	0.005	0.0318809	0.0328045	0.005
P28271	Aco1	Cytoplasmic aconitate hydratase	5671.37	5052.97	3883.7	10657.5	6768.3	6761.14	9248.87	8388.51	7600.44	8492.47	9585.95	6956.53	4528.44	6214.87	4708.36	5347.72	6376.73	4973.23	7252.38	8320.26	7858.08	8511.17	5722.71	6058.69	7004.64	6501.5	5545.73	7916.19	8303.36	7101.19	8347.41	10138.8	9319.53	9669.21	12310.8	8951.89
P28352	Apex1	DNA-(apurinic or apyrimidinic site) endonuclease	5561.29	3754.76	8460.94	2689.76	688.058	983.901	8542.45	12113.5	2605.39	13352.1	11936.9	9547.57	12854.4	6710.68	6889.59	600.594	711.138	709.297	2364.5	6744	6541.33	10847.2	9029.24	8738.97	4968.82	4617.25	11309	899.624	918.727	1197.17	5478.52	10635.1	6823.33	9683.52	14169.6	11886.5
P28474	Adh5	Alcohol dehydrogenase class-3	3345.87	4719.24	5228.37	9501.24	6447.59	9727.04	6120.19	12061.1	8151.89	5430.66	9845.77	9974.17	9633.87	3418.69	1969.33	5452.05	5257.72	2303.43	6293.83	5677.79	4291.93	7061.19	6356.62	3774.2	4445.13	2241.22	3810.21	5545.75	2314.9	3157.97	4411.54	4016.69	4189.08	6010.51	5232.5	4992.37
P28571	Slc6a9	Sodium- and chloride-dependent glycine transporter 1	0.005	0.005	0.005	0.005	2566.56	3004.01	1131.91	811.57	2832.14	717.536	1174.33	0.005	0.005	0.005	0.005	1392.77	2357.24	1890.48	1355.73	1751.74	0.005	818.401	0.005	0.005	2616.76	2504.39	0.005	4626.07	4546.14	1852.55	2105.11	0.005	1191.9	504.922	0.005	1220.03
P28650	Adss1	Adenylosuccinate synthetase isozyme 1	0.005	0.005	607.783	346.134	0.005	581.009	323.742	379.073	694.954	0.005	0.005	0.005	0.005	1116.82	0.005	496.993	755.338	635.51	710.509	1120.08	628.525	526.154	408.539	0.005	0.005	0.005	0.005	0.005	0.005	739.012	196.962	0.005	589.243	0.005	0.005	527.273
P28652	Camk2b	Calcium/calmodulin-dependent protein kinase type II subunit beta	218245	246986	222983	296047	200008	248094	200755	241824	202615	232775	252859	284457	190891	195354	219031	212189	233573	210764	204558	176770	195783	221484	210765	260125	231655	190924	227407	258077	166217	176524	212965	226300	198862	278683	156687	193153
P28656	Nap1l1	Nucleosome assembly protein 1-like 1	5905.84	2467.37	4505.92	2691.74	5498.42	7015.38	4512.76	4991.87	6463.32	4335.23	4466.55	109.397	1108.3	1333.71	2204.19	2454.34	3288.84	3032.46	2811.03	3297.31	2892.65	2671.44	1368.98	753.985	5438.95	131.223	694.541	6670.26	2259.89	1066.1	5308.5	148.942	1464.37	116.29	1821.39	1953.39
P28658	Atxn10	Ataxin-10	4263.42	4173.91	4269.5	1174.41	5067.54	6368.43	6507.25	7427.9	7540.5	5598.17	5158.69	4583.17	7629.58	23.2943	88.8149	3997.88	4593.18	2942.04	7202.78	5705.71	5875.9	5407.15	7322.77	7220.62	5862.79	1912.37	265.722	5714.07	4155.28	5115.8	6569.69	8423.47	6340.97	4802.29	6422.59	8246.45
P28659	Celf1	CUGBP Elav-like family member 1	11443.1	10415.4	13980.8	1748.95	0.005	1281.52	14618.2	14003.3	3431.65	12656.8	17193.4	18828.6	40053.8	30722.9	14103.2	343.483	999.19	511.701	2640.16	10531.8	11180.7	12101.1	9927.56	14899	12917.6	16197	32294.3	710.343	285.426	210.542	6074.35	7940.79	4396.95	8616.9	15711.1	8994.54
P28660	Nckap1	Nck-associated protein 1	80249.6	110340	95431.3	20853.9	97364.9	110817	70935.2	84728.5	82008.5	78805.7	62668.6	79996.2	86239	22565.7	66795.6	132548	106693	56181	99323.9	53117.4	42447.7	55820.9	72312.7	79328.1	59407.3	55618.8	72916.5	70053.2	65540.8	74104	39855.4	54077	34051.9	54538.8	53340.1	44738.3
P28661	Septin4	Septin-4	2298.79	3335.46	4132.15	2811.68	4870.4	4326.34	2672.77	3621.74	4085.33	2613.28	3638.95	3718.42	2295.49	2155.95	2779.52	3057.47	3864.53	4376.17	2806.86	2814.29	3479.5	2292.36	2465.93	1837.23	4792.83	2517.34	2056.51	5611.84	4173.64	3030.5	4142.27	2718.58	3536.6	3103.04	2834.96	3607.96
P28663	Napb	Beta-soluble NSF attachment protein	19894.8	24999.4	24840.5	28914.2	21680.6	23970.9	20227.3	16942	24422.2	19516.3	19237.8	21167.4	20030.6	14555.6	21942.1	25296.4	23234.9	23573.5	24868.2	18905.9	23319.5	20885.1	19738.5	19441.4	22353.6	21586.9	22681.3	23842.2	21532.2	20718.4	24419.3	17394.6	21023.8	16456.8	15154.6	20256
P28665	Mug1	Murinoglobulin-1	0.005	0.005	0.005	0.005	0.005	0.005	0.005	0.005	0.005	0.005	0.005	0.005	813.97	2700.53	1839.38	2950.77	3715.66	2491.83	3177.17	4556.82	2516.84	1482.6	1959.39	2613.38	9710.05	8597.03	862.224	13087.6	10335.8	3231.73	10008.6	19077.5	2051.67	11376	3441.19	1375.97
P28667	Marcksl1	MARCKS-related protein	1400.71	0.005	1040.63	11196.1	3745.13	1829.72	16774.6	12410.4	7598.42	17678.1	20881.8	13010.5	0.005	1742.87	0.005	865.498	1873.92	2214.79	8872.4	15118.2	20097.5	22566	27821.9	27162.3	2135.39	1980.26	0.005	2004.58	3000.86	4352.8	16171.9	16346.3	22831.4	22787.4	23754.2	17323.6
P28738	Kif5c	Kinesin heavy chain isoform 5C	8571.38	10260.1	11569.9	11547.1	10870	13034.9	8166.11	7972.07	12170.9	7161.19	5485.27	6172.05	8631.61	7379.2	6924.28	13716.8	12420	10450.4	13352.5	8652.66	8032.74	7684.35	8115.7	8964.03	7083.99	6156.76	7081.61	7932.84	8415.87	10660.1	6713.07	4680.64	7655.26	1641.63	5018.5	7528.53
P28740	Kif2a	Kinesin-like protein KIF2A	26783.7	31674.2	27900.4	25408.1	30400.4	31392.7	24230.1	23754.2	29028.4	23645.4	24134.9	26377.2	29579.8	28455.9	34757.1	30604.4	31200.2	32044.7	28851	26897.3	26337.3	22948.5	19838.1	20290.1	28286.3	34298.8	26165	32248.6	31707.5	26586.7	24675.6	18694.3	19966.2	19498.6	24159.3	19891.8
P28741	Kif3a	Kinesin-like protein KIF3A	395.037	0.005	1437.46	2614.35	869.542	1041.09	322.046	171.34	604.577	498.622	450.941	0.005	0.005	1033.16	0.005	735.139	846.201	563.701	815.667	508.699	773.455	118.924	1322.22	1025.33	888.695	1122.35	737.426	939.043	465.958	955.337	646.331	0.005	0.005	718.021	0.005	367.529
P28798	Grn	Progranulin	613.501	0.005	0.005	1621.92	0.005	0.005	0.005	0.005	288.336	0.005	0.005	373.351	742.175	0.005	0.005	0.005	471.333	0.005	0.005	0.005	602.83	243.694	0.005	200.933	469.301	0.005	0.005	320.503	1919.79	0.005	0.005	0.005	909.521	0.005	0.005	533.484
P28867	Prkcd	Protein kinase C delta type	0.005	0.005	1205.5	640.953	643.907	1068.47	0.005	0.005	0.005	0.005	0.005	0.005	0.005	0.005	0.005	1837.71	1030.56	339.947	1609.1	0.005	0.005	0.005	120.62	0.005	0.005	0.005	0.005	642.182	529.289	369.53	288.64	0.005	0.005	0.005	0.005	0.005
P29341	Pabpc1	Polyadenylate-binding protein 1	36012.1	40678.4	39029.3	39043.5	11839.1	12052.3	23795.4	28058.8	16053.6	35827.4	27196.5	35283.8	111371	98957	58743.1	12449.2	12404.1	12440.3	15567.1	29094	28516.8	30129.4	35053	35471.3	34621.1	68408.1	110923	12401	15147.4	17917.6	22140.8	39371.7	27278.3	35719	38338.8	25173.6
P29387	Gnb4	Guanine nucleotide-binding protein subunit beta-4	2876.74	550.438	2510	2004.6	2204.34	2956.03	1037.85	2485.93	2448.86	0.005	109.095	2094.21	0.005	1763.13	0.005	1688.7	2286.51	2602.09	1730.05	1600.57	3537.47	1026.39	3843.18	4124.51	1880.19	2053.29	0.005	1725.34	2934.49	703.464	3344.18	2237.93	2792.05	0.005	1156.1	2249.63
P29391	Ftl1	Ferritin light chain 1	9689.95	3625.85	5471.46	46778.3	9179.89	5964.49	13390.8	8826.07	8282.34	9973.51	15094.2	4898.74	39.1901	15309.1	5647.35	3178.1	7237.12	7542.16	4928.09	8263.57	5736.68	5146.63	4972.9	5342.86	6953.55	171.084	166.343	9179.25	20995.4	27544.7	13712.8	9090.58	32289.3	14179.6	55947.9	28484
P29416	Hexa	Beta-hexosaminidase subunit alpha	15453	13065.6	12536.5	6774.31	3906.2	4228.01	7042.7	7049	4703.61	5937.27	7838.21	6825.66	27999.4	26108	16702.5	2426.44	4648.22	5418.13	5282.61	8606.56	6840.79	4336.86	4467.15	3451.06	20278	23241	38135.7	9285.52	15223.5	11993.8	12455.6	16102	14212.2	23725.1	17645.7	10508.1
P29533	Vcam1	Vascular cell adhesion protein 1	1347.6	456.506	1467.93	6437.19	2676.34	2434.13	4117.35	2921.61	3881.23	2824.72	3867.04	3595.75	0.005	1004.93	1925.44	1745.8	2356.86	3230.52	3382.74	2539.17	4659.31	2967.5	3063.68	1939.61	2631.48	1466.3	4259.46	4985.1	5317.46	9550.03	9250.95	6467.72	10698.9	3134.82	8492.4	10308.2
P29595	Nedd8	NEDD8	38097.2	37179	35240	112608	43865.7	37959.2	39166.6	46258.7	38233.5	31235.8	8853.03	56215	41238.1	51268	4746.03	16003.4	13621.5	2490.7	15166.4	13798.7	4062.82	8942.95	23536.9	26874.5	10023.4	2827.3	17871.9	14271.8	12866.4	44426.9	17272.3	16685.8	12988.1	21190.2	7793.55	12102.5
P29699	Ahsg	Alpha-2-HS-glycoprotein	0.005	0.005	0.005	0.005	0.005	0.005	0.005	0.005	0.005	0.005	0.005	0.005	0.917086	0.707336	0.005	69.4678	41.1021	0.005	376.813	0.005	115.377	106.626	0.005	0.005	40.4838	0.005	0.005	141.857	0.005	0.005	0.005	0.005	0.005	0.005	0.005	0.005
P29758	Oat	Ornithine aminotransferase, mitochondrial	5319.72	4020	5541.95	6952.63	9734.33	9234	10407.2	11192.8	11366.6	11184.7	11139.2	10062.3	4365.49	2556.89	4279.09	7669.98	6678.95	7900.55	12716.5	9451.31	10661.3	13860.7	9211.39	8263.38	10857	6456.91	5561.12	16044.9	15783	14982.9	16290.7	16300.6	20712.2	5227.76	16354.7	18410.6
P29788	Vtn	Vitronectin	0.005	0.005	0.005	0.005	0.005	0.005	0.005	0.005	0.005	0.005	0.005	0.005	0.005	0.005	0.005	0.005	0.005	0.005	0.005	1278.2	0.005	0.005	0.005	0.005	228.719	0.005	0.005	789.165	1911.77	2431.81	2889.64	2994.65	3615.52	10068.2	4503.29	7037.27
P30275	Ckmt1	Creatine kinase U-type, mitochondrial	211978	232637	214488	535348	307243	255719	321861	247501	320970	282121	370261	328360	185365	244448	287051	193291	249654	331704	212334	256761	265440	254874	210061	244579	264007	359860	307395	363758	402898	261896	362727	260320	241680	449166	448693	246983
P30416	Fkbp4	Peptidyl-prolyl cis-trans isomerase FKBP4	3666.58	3277.41	5510.83	5448.61	2902.09	4056.28	4362.37	6074.75	4644.23	5048.13	6077.44	5972.43	3043.87	3865.05	2608.82	3277.46	4327.94	4047.07	3819.16	5076.92	5243.57	5809.8	6601.05	7432.68	4254.93	2012.43	4123.48	3934.08	2695.78	2843.35	4765.69	4774.92	5468.21	4727.86	2325.33	4943.47
P30875	Sstr2	Somatostatin receptor type 2	0.005	0.005	0.005	0.005	0.005	0.005	0.005	0.005	0.005	0.005	0.005	0.005	0.005	0.005	0.005	0.005	0.005	0.005	101.546	202.478	262.303	0.005	377.587	504.788	0.005	0.005	0.005	0.005	0.005	0.005	0.005	0.005	271.225	0.005	0.005	685.73
P30999	Ctnnd1	Catenin delta-1	1708.61	497.211	2515.35	7894.06	3563.02	3402.62	2014.53	2095.63	4157.48	553.372	1724.78	2080.46	0.005	1181.12	0.005	867.116	2824.36	1363.46	2962.82	2219.03	2659.62	2346.16	2451.8	2620.55	1286.09	3135.82	0.005	2987.53	2557.51	1679.01	2984.36	3832.57	2229.76	132.691	2701.94	2341.58
P31001	Des	Desmin	0.005	0.005	0.005	0.005	4.37389	3.19275	0.005	0.005	1.7908	0.005	0.005	0.0148641	0.0146806	0.005	0.005	0.005	7.68613	0.005	0.422004	3.54574	0.005	0.005	0.005	0.005	0.005	0.005	0.0270074	0.005	0.005	1.60893	0.005	0.0181113	0.005	0.005	0.005	0.005
P31230	Aimp1	Aminoacyl tRNA synthase complex-interacting multifunctional protein 1	10577.4	4893.04	12710.8	9123.98	1715.22	3554.56	3758.44	5187.78	2930.01	3136.64	6372.95	2361.95	8250.75	13116.5	2391.2	2494.64	2881.69	2128.51	2533.23	3878.05	3693.41	2548.32	2988.23	5568.19	7038.21	2477.01	112.714	3979.55	1198.81	1202.59	4350.99	4.53243	1840.03	86.7223	1759.24	2950.01
P31324	Prkar2b	cAMP-dependent protein kinase type II-beta regulatory subunit	3893.42	4139.95	2594.16	6372.22	6122.66	5930.79	13208.4	14677.7	10741.2	14009.7	19470.3	17046.3	2424.27	4187.57	1542.95	3030.71	4505.02	6434.61	9785.92	11132.9	16198	14251.9	11197.1	12036.1	5734.55	4911.46	2132.55	6571.23	5004.19	4232.47	13531	15916.6	14605.4	18102.2	21560.2	14442.3
P31648	Slc6a1	Sodium- and chloride-dependent GABA transporter 1	354.662	19.6479	882.452	2702.79	2527.38	2790.58	992.953	4947.57	3999.23	1199.82	3526.39	1313.91	1226.53	2180.58	3.66113	2570.96	1328.85	938.238	3272.94	495.719	1708.24	2698.64	3049.31	2457.05	1458.36	0.005	4.77408	1069.22	451.31	762.514	1909.4	3.04585	915.767	0.005	0.005	1596.65
P31650	Slc6a11	Sodium- and chloride-dependent GABA transporter 3	8999.41	6820.41	7213.39	17825.8	6748.63	10306.4	9779.64	8273.79	13040.5	8553.85	10643.6	9154.74	6506.89	13226.2	12851.6	6841.33	6263.9	6870.98	11325	6811.7	8200.81	5793.58	6638.3	6637.53	7764	8658.59	8040.65	8601.58	10607.5	15555.8	10839.3	8778.32	8407.14	8008.11	8331.8	6645.45
P31725	S100a9	Protein S100-A9	0.005	0.005	0.005	0.005	0.005	0.005	0.005	0.005	0.005	0.005	0.005	2810.57	4756.01	8053	26.5118	10043.8	7147.43	19619.4	8423.31	3681.08	5010.77	922.592	3505.83	2824.73	0.005	0.005	0.005	0.005	2178	0.005	0.005	2906.6	2412.65	0.005	0.005	305.135
P31786	Dbi	Acyl-CoA-binding protein	4707.29	2891.88	8884.43	22012.2	7181.71	3568.87	7694.63	9256.87	7383.09	6746.12	11966.9	3267.38	2241.91	4718.22	4662.97	3974.93	4921.78	7526.85	6413.23	9044.04	10112.2	12703.3	5561.31	6359.66	8929.62	16408.2	5322.05	11556.4	11701.9	11666.5	17223.8	26085.7	23545.7	11070.7	14370.2	16263.1
P31938	Map2k1	Dual specificity mitogen-activated protein kinase kinase 1	28441.6	25842.1	33051.5	36949.8	32127.4	34220.5	29385	33115.9	29512.2	29049.7	28755.9	34745.7	20540.7	31250.7	3574.55	29513.7	25549.8	19375.1	26687.2	21904.9	23060.8	24842.8	31866.9	34290.3	20634.2	17033.8	16965.4	25633.3	26435.5	21970.9	21924.6	2777.77	24983.6	26649.9	30355.3	25191.6
P32037	Slc2a3	Solute carrier family 2, facilitated glucose transporter member 3	1839.83	1327.9	3983.11	17365.3	3594.44	3363.45	816.078	3646.85	4578.89	945.644	3390.79	3247.99	747.465	1055.28	2.48084	3292.6	2565.83	2038.86	3728.57	945.098	1370.21	2123.57	2496.33	2692.15	1340.77	0.005	24.5601	1849.13	1381.19	1633.63	1500.44	1000.04	866.29	0.005	860.446	1825.83
P32067	Ssb	Lupus La protein homolog	3751.55	3660.73	5874.47	931.444	274.866	423.702	3895.01	6250.68	1495.83	5716.72	4283.32	4914.05	11731.4	7732.06	4504.07	174.879	469.876	142.094	1384.76	4756.09	3997.98	5588.24	5726.61	5310.72	5869.65	5968.99	14653	395.604	190.845	633.386	2979	4798.78	2171.04	2759.82	4915.85	5830.88
P32233	Drg1	Developmentally-regulated GTP-binding protein 1	3348.37	2711.07	1508.26	3108.81	892.245	668.33	1584.95	1186.51	849.198	1621.55	1797.3	574.382	6164.48	3116.43	1761.22	626.425	908.968	585.671	755.394	1696.56	1804.46	1241.63	1122.24	1150.16	2518.83	3110	4842.38	1024.09	1488.53	1046.65	1143.19	2512.89	1200.45	2715.81	8127.74	1217.85
P32261	Serpinc1	Antithrombin-III	0.005	0.005	0.005	0.005	0.005	357.185	0.005	198.636	0.005	198.323	0.005	0.005	1387.61	2358.64	2355.23	4135.1	2329.84	2948.09	4360.48	1314.7	2555.4	2045.9	1125.46	1189.84	4754.04	9934.02	0.005	2577.06	8796.77	1355.92	8210.77	7255.88	2956.56	0.005	18.99	0.005
P32848	Pvalb	Parvalbumin alpha	3892.13	3732.12	9819.9	4648.98	898.76	1657.78	2667.12	1477.71	1509.23	2373.95	718.297	1294.89	4000.68	3510.27	2213.46	1578.75	1573.43	228.175	1301.75	1696.44	911.35	1438.08	2776.28	2574.82	2700.38	803.879	5046.78	1013.51	612.406	2087.3	765.467	1177.22	1432.25	0.005	488.311	1327.21
P32883	Kras	GTPase KRas	7630.04	5292.57	7814.73	28781	5625.84	7280.25	4049.82	4017.34	5211.92	5083.79	3139.46	4056.35	3021.95	3616.98	4531.12	5572.52	4910.5	3598.94	4260.72	3088.61	2335.78	2107.73	4422.97	4550.1	4254.55	3130.92	2136.39	5546.76	5310.19	6688.47	4322.36	1142.56	2604.68	3126.76	822.277	3089.21
P32921	Wars1	Tryptophan--tRNA ligase, cytoplasmic	4502.94	3558.22	4701.67	6892.38	5432.04	4762.08	4482.32	4687.8	5395.14	4242.15	3502.25	3018.31	5271.27	6283.44	1803.67	5729.53	5409.42	2479.08	4712.72	3528.37	2828.67	3191.67	4265.58	1676.27	4212.93	4963.56	6136.52	3713.62	4087.65	3986	3720.45	1458.12	2700.43	1629.13	3217.31	2960.39
P33173	Kif1a	Kinesin-like protein KIF1A	7893.66	6481.39	7803.57	9924.7	8397.24	10158	5751.22	6611.34	8813.16	5192.89	5501.81	3762.96	3501.9	5266.89	4604.71	9354.62	10652.2	8519.08	8833.42	10091.4	8164.59	6555.89	6217.33	6201.47	9467.45	5881.24	5708.07	10687	8725.93	8831.38	8101.29	5783.75	7279.7	3749.38	5399.99	6668.35
P34022	Ranbp1	Ran-specific GTPase-activating protein	9262.63	11256.3	17367.3	24084	10594.9	9613.98	10035.4	10097.5	10121.7	9683.01	9344.02	6868.46	15672.9	12603.8	14727.5	15492.8	11612.5	13744.6	14153.4	11212.8	14620.2	15236.7	23834.1	20152.8	8506.75	8708.99	10357.1	8700.93	7791	13271.8	10061.3	12590.1	14610.5	7802.31	12570.7	14456.2
P34152	Ptk2	Focal adhesion kinase 1	2522.2	2371.14	2431.59	1820.45	2588.96	2859.36	3420.18	2954.5	2356.35	3064.05	3084.82	1454.42	900.517	1863.22	1019.22	2253.63	2744.39	1986.33	2259.79	2674.25	2998.29	2682.73	2410.72	2436.18	2619.88	3918.98	0.005	2854.71	2461.29	2221.93	2596.26	1952.81	3093.44	2591.12	2426.24	3220.29
P34884	Mif	Macrophage migration inhibitory factor	2854.48	3905.23	9741.58	67372.5	310.93	7627.88	3425.25	19026.1	4920.13	1058.57	1185.1	2336.06	1454.74	10903.6	0.005	7031.73	5643.2	1861.25	7155.7	3222	2883.84	3002.21	6069.82	7779.33	2656.82	0.005	0.005	4042.46	386.49	4677.85	2872.36	0.005	1093.28	5779.36	0.005	2651.72
P34914	Ephx2	Bifunctional epoxide hydrolase 2	5513.81	3060.28	3003.2	11662.2	4701.26	5180.2	6401.94	4754.6	5831.56	4589.13	4152.64	2540.85	1214.71	976.028	2134.97	2744.69	3063.2	2426.04	4102.65	5447.11	3582.59	3654.16	2703.72	1905.02	5841.79	4939.79	4673.42	8688.31	8708.85	7358.5	8812.4	9455.86	7327.24	5512.36	251.412	4295.42
P35235	Ptpn11	Tyrosine-protein phosphatase non-receptor type 11	13874.1	12597.7	12066.2	16751.1	11672	13182.9	13118.9	11991.5	12177.6	14768.3	11808.5	11339.1	15764	16425.8	11790.6	13145.6	15253.1	12272	12278.9	14170.2	12580.3	12041.7	12632.2	11715.8	11217.1	10875	15011.7	12890.7	13030.4	11644.2	10803.4	17155	11207.6	14306.2	10611.5	10254.5
P35278	Rab5c	Ras-related protein Rab-5C	5089.88	5589.77	7945.33	8161	5625.12	6452.65	5923.46	5666.51	6314.62	5434.11	5740.09	8237.8	8514.77	4590.35	7603.95	8754.36	5693.73	6940.32	7316.8	6522.42	7049.23	7283.25	7875.09	7872.14	5804.91	4927.05	6061.56	6110.78	5256.11	7708.68	6703.83	5124.98	7751.36	2397.8	7261.87	7694.81
P35279	Rab6a	Ras-related protein Rab-6A	18614.8	17153.1	20598.3	34216.9	21140.6	17872.2	14340.9	15035.4	16881.8	14631.9	14349.1	14956.9	29291.3	25606.7	26708.3	12340.9	14266.5	16545.8	13125.8	17236.5	14147.7	8389.22	12516.8	15831.6	19270.1	17479.4	32711.3	16346.4	14780.6	22614	13361	13681.8	10405.6	12740	6736.53	11322.3
P35282	Rab21	Ras-related protein Rab-21	5422.37	4709.61	4011.27	7311.27	3505.27	6034.7	4755.96	4693.02	6218.93	4977.3	4291.55	4489.73	1516.67	5401.74	2189.8	3049.15	3739.85	2990.37	3110.3	3308.83	3658.95	2278.9	2563.78	2333.93	4150.86	5498.67	2135.21	5640.73	5396.53	4234.99	4923.83	6841.35	5244.65	5360.48	4464.66	3370.16
P35283	Rab12	Ras-related protein Rab-12	1983.97	1300.28	2203.94	4155.13	2597.99	2529.96	1745.63	2057.61	2354.57	1550.77	758.502	964.018	704.825	1429.5	953.634	2437.43	2680.88	2048.35	2447.36	1436.44	1657.3	1298.27	1887.24	1893.38	1673.84	1440.26	1338.1	1775.44	1165.41	1518.33	1395.33	787.723	1218.08	878.859	1289.64	1604.7
P35285	Rab22a	Ras-related protein Rab-22A	2424.95	894.899	2446.37	1841.21	9196.8	3393.69	1878.19	4163.38	4395.79	4376.35	2761.6	2853.13	0.005	1292.45	0.005	1710.49	2194.32	1585.04	2491.64	2154.88	2710.68	2650.28	2044.19	1310.01	2536.67	2787.22	103.569	2703.52	4633.55	3599.99	4479.45	5252.09	5753.61	2022.02	6574.92	4578.83
P35288	Rab23	Ras-related protein Rab-23	2163.33	0.005	4424.36	4021.46	6130.17	7181.18	11038.8	6800.68	8296.22	433.788	4203.01	4179.23	0.005	1047.07	2499.37	3451.08	3893.78	3727.5	5373.03	2527.05	3005.99	4091.01	2650.31	2379.9	1925.6	5227.38	3608.58	3578.62	6141.91	4259.56	3741.39	4636.42	6764.62	1343.34	10953.4	3412.19
P35293	Rab18	Ras-related protein Rab-18	15311.8	18069.8	12799.5	12080.4	16421.2	16116.3	12054.5	12533.2	14454.8	10613.6	13551.3	11775.8	18333.1	13111.6	14570.3	15661.7	12129.5	14826.5	13216.8	12679	12625.3	12016.3	10460	8320	17222	20967.9	18026.8	16735	14455.5	11648.4	13032.4	10935.8	12662.7	6569.05	12095.9	10716.7
P35436	Grin2a	Glutamate receptor ionotropic, NMDA 2A	6418.3	8215.55	9014.45	7622.71	7404.64	9406.33	5658.11	6451.81	7072.82	6061.44	5594.74	6196.61	3961.67	2547.16	4765.25	8678.51	7987.57	5816.74	5837.01	3747.49	4717.18	5529.74	6005.46	7110.65	5426.48	4723.9	2889.1	4316.49	4491.77	5322.74	3892.13	4731.43	4918.33	4036.26	5000.67	4928.35
P35438	Grin1	Glutamate receptor ionotropic, NMDA 1	41621.8	59723	49357.3	34323.8	57979.6	57591.5	35754.6	49496.2	38799.4	43059.6	41313.1	45113.8	33830.2	28655.4	33092.3	64450.2	56558.1	47349.3	43612.6	31472.1	30507.1	38590.1	38601.2	33869.4	40948	29941.1	27560.4	42430.2	32600.7	40063.3	26701.1	23700.7	27719.9	34503.6	23205.9	29754.3
P35486	Pdha1	Pyruvate dehydrogenase E1 component subunit alpha, somatic form, mitochondrial	157753	188419	189808	229119	271471	217865	207455	201168	267436	178949	216273	250223	203290	130781	238592	183443	174806	256360	219639	154153	197233	187661	182371	179922	179644	176050	222001	235694	215855	206510	210986	193559	193596	175563	216458	189583
P35505	Fah	Fumarylacetoacetase	3424.33	2772.28	3013.04	4947.55	3610.21	3422.63	3212.58	3415.51	3298.19	2464.58	3202.1	2728.03	1654.69	4219.83	1004.78	1975.98	3857.62	3670.34	2715.27	4020.54	3529.73	2662.48	3591.13	3045.15	3788.63	4054.07	907.024	4724.53	4417.85	3630.34	4647.17	4021.79	5255.72	3760.94	2948.92	4630.92
P35550	Fbl	rRNA 2'-O-methyltransferase fibrillarin	15839	11248.3	13713.4	6308.17	1671.16	1957.03	15713.8	17012.1	3379.12	21945.7	16471.2	21554.8	36110.7	37931.1	11548.1	1664.54	2074.93	1600.9	4880.45	13356.2	9781.72	15686.9	19691.9	20220.5	12177.1	20115.8	39012.5	1965.82	1810.65	4148.68	10162.6	21330.4	9094	23545	20309.8	15425.4
P35564	Canx	Calnexin	17767.7	18338	22170.6	33167.2	13206	16135.3	18643.4	19607.1	18491.7	20846.2	12182.2	20585.9	32030.7	31802.3	7315.41	13927.2	14577.8	8483.2	19818.5	13770	10098.7	12089.9	16861.5	15651.5	15110.8	14342.3	21176.1	11335.9	13799.7	16605.1	15503.7	15410.9	14384.5	16949.5	13933.3	11590.4
P35585	Ap1m1	AP-1 complex subunit mu-1	9573.92	12383.7	9903.91	6142.77	10003.8	13831.5	8767.53	14086.5	12123.9	9668.67	11419.7	15917.2	6020.31	7146.25	5938.55	8564.73	6866.72	4477.39	8703.54	7151.4	6455.94	6840.98	5753.11	6218.75	11146.1	4981.32	885.704	7224.36	5440.95	4294.16	5885.35	485.508	5583.58	5719.44	5735.09	7391.52
P35700	Prdx1	Peroxiredoxin-1	75286.3	90315.9	55597.9	50465.4	95985.8	87085.6	92783	107303	89441.9	153865	129567	116841	147717	65184.6	102939	89476.7	84970.8	86463.7	103191	105846	105301	123150	70206.1	77983.5	92139.7	103961	154646	109505	131582	110510	115316	173573	154810	155375	198275	131782
P35762	Cd81	CD81 antigen	5450.82	8577.63	7611.5	3946.02	14965.6	9355.54	3230.54	7802.94	8547.27	3619.12	6811.84	6078.54	6618.21	437.041	3508.02	11651.8	6362.98	4453.06	13568.6	1173.44	3334.55	4621.3	5060.88	5196.23	3262.73	1.95235	15.5918	5591.18	3212.13	7826.03	4866.58	2.48635	3473.66	0.005	3.9762	8059.43
P35802	Gpm6a	Neuronal membrane glycoprotein M6-a	327133	460029	239072	365916	405318	405412	322716	296467	324875	311664	400855	345944	299164	181750	451044	482422	358846	486977	335319	197361	380666	325860	296262	294627	281446	282092	254435	371468	365499	355837	269006	303156	329147	81545.1	243051	289430
P35803	Gpm6b	Neuronal membrane glycoprotein M6-b	15730	20567.6	28036.9	41821.4	15269.3	15646.1	11096.9	5872.26	8080.76	9783.35	6951.55	3198.36	13592.3	10011.7	17471.1	21250.9	17693	8830.04	17672.8	8041.43	6549.26	8713.55	12474.4	10197.5	7148.97	5683.56	6397.02	11154.7	7235.36	13804.3	7363.96	8286.76	7258.62	5766.84	3882.37	4818.27
P35922	Fmr1	Synaptic functional regulator FMR1	432.986	26.7619	1160.48	653.371	140.133	53.4517	260.706	687.276	166.844	322.182	163.06	958.541	290.066	1455.74	2391.81	0.005	183.579	0.005	392.887	952.976	482.433	704.927	480.863	459.824	947.095	4.28048	82.5203	83.9261	0.005	83.4979	468.877	0.005	192.747	6.24865	5.87569	358.949
P35979	Rpl12	60S ribosomal protein L12	11187.1	8241.17	6736.57	1357.16	1491.18	1950.86	7775.74	7640.19	3603.61	7296.64	7928.04	8057.32	19074.8	17806.6	10731.1	1428.79	2458.41	1879.67	2968.37	9417.1	8527.67	8008.59	6430.59	7356.72	14611.6	15418.3	23663.1	3084.04	2527.19	3341.08	8813.15	8828.3	8228.42	12340.6	7327.09	8059.73
P35980	Rpl18	60S ribosomal protein L18	115600	82601.6	85249.5	42285	16040.4	18580.1	70284.2	47201	23849.4	76687.2	63885.8	67467.9	170245	138676	119040	15190.1	15254.2	12852.8	21933.6	63736.4	50873.3	54150.1	68004.9	79456.9	95473.8	153680	319176	24191.1	27066.8	34083	50361	108429	57804.6	119812	104357	58512.1
P36536;Q9CQC9	Sar1a;Sar1b	GTP-binding protein SAR1a;GTP-binding protein SAR1b	11958	13927.8	10555.9	9695.52	11303.6	10782.2	13470.7	14310.2	9748.26	12194.5	13062.9	12802.4	11374.3	3991.34	11344.2	9120.67	6971.43	6991.66	8647.85	7794.06	8850.97	8577.29	9130.05	10406.8	10311.5	13071.9	24272.3	10388.1	8086.98	10282.7	10004.1	19070.5	12639.4	12345.2	10798.2	10559
P36552	Cpox	Oxygen-dependent coproporphyrinogen-III oxidase, mitochondrial	243.579	498.086	774.277	0.005	3059.5	1807.49	2224.11	1143.6	2025.34	1506.23	2516.26	2328.62	0.005	0.005	0.005	895.122	1355.71	868.508	1067.76	2464.36	1913.18	1873.08	1641.26	2038.04	752.799	450.607	0.005	1554.34	1291.72	723.175	942.53	1530.14	1420.29	312.124	963.739	1687.87
P36916	Gnl1	Guanine nucleotide-binding protein-like 1	8725.43	7380.34	9655.77	28085.5	9562.27	8351.59	7518.36	6404.03	8262.37	6774.14	6948.87	5063.9	6922.77	11720.5	12343.9	7701.82	9612.76	9206.24	9526.16	7862.07	7953.63	7148.51	8310.46	6690.51	8012.67	5940.53	5551.63	8473.91	6728.45	8665.31	8578.9	2888.67	6980.26	6893.8	4119.94	7251.83
P36993	Ppm1b	Protein phosphatase 1B	0.005	0.005	0.005	0.005	561.8	794.763	476.139	525.758	880.037	0.005	0.005	0.005	0.005	0.005	0.005	590.336	1023.2	0.005	1115.53	1372.1	820.543	590.017	423.372	0.005	841.744	0.005	0.005	1487.55	1163.79	909.447	992.485	0.005	875.084	0.005	0.005	684.383
P37040	Por	NADPH--cytochrome P450 reductase	15808.3	13534.5	22417.6	27583.8	12024.4	8872.61	10077.6	10384.1	7448.95	11870.7	10326.6	8361.12	19473	21981.4	16833.5	10821.7	13515.5	13416.1	11948.3	15856	15074.8	13758.8	17766.7	14133.5	15385.2	9361.91	22034.5	12713.1	10598.5	10075.7	12270.5	14982.8	17659.7	11191.6	13770.2	16572.9
P37804	Tagln	Transgelin	0.005	0.005	0.005	2463.2	3143.87	944.174	0.005	0.005	1164.29	0.005	511.588	0.005	0.005	0.005	0.005	438.735	2204.37	0.005	977.562	476.038	387.62	0.005	342.582	0.005	277.012	658.03	0.005	2131.76	3134.26	4417.81	1596.86	995.519	7699.02	0.005	0.005	1342.66
P38060	Hmgcl	Hydroxymethylglutaryl-CoA lyase, mitochondrial	0.005	0.005	537.203	0.005	687.486	89.6729	0.005	390.105	661.067	0.005	0.005	0.005	0.005	0.005	0.005	193.125	308.529	143.965	859.379	0.005	834	405.276	0.005	192.394	361.896	0.005	0.005	428.771	210.508	0.005	0.005	0.005	192.279	0.005	0.005	454.72
P38585	Ttl	Tubulin--tyrosine ligase	718.052	517.123	1435.82	1448.95	1034.52	1934.75	992.959	0.005	1379.55	566.423	0.005	0.005	2.29514	0.005	0.005	1757.58	2798.71	761.08	2430.72	3620.69	438.653	249.995	204.089	543.301	1584.46	623.21	0.005	1968.08	1156.84	795.636	733.8	0.005	0.005	0.005	0.005	462.137
P38647	Hspa9	Stress-70 protein, mitochondrial	41743.3	46976.6	51248.5	77453	57731.5	56745	55340	57933.8	69664.4	53958.7	64354.9	63350.1	66339.5	47265.8	53274.5	53757.3	53159	55553.9	62844.7	52048.6	49872.5	59733.2	52600	61703.3	47216.6	43727.4	60482.9	56508.2	50863.7	57985.9	63152.3	59912.2	52479.4	58555.9	52685.7	56500.3
P39053	Dnm1	Dynamin-1	471925	605804	559038	709584	489760	526834	404391	341975	488353	355081	364710	443291	484096	471909	564930	577032	515994	507887	518391	350256	347477	336528	394756	371195	354601	386290	457976	427641	426770	432530	346764	305989	275322	331673	312756	270432
P39054	Dnm2	Dynamin-2	69794.8	119728	115434	40046.3	93174.2	113952	76998.4	15832.6	56866.6	69574.2	26959.9	13169.8	51074.4	66771	9205.72	47680.4	22506.9	104702	38936.2	42611	67167	14935.7	64231.4	3856.14	70579.6	79271.6	95130.1	84850.2	72672.7	57011.5	68853.8	78107.2	7221.23	66394.6	66333.2	56890.3
P39447	Tjp1	Tight junction protein ZO-1	750.064	517.242	1163.24	2807.38	3375.34	2437.05	1272.25	2120.68	2357.76	2241.79	2354.15	1262.17	1307.99	1546.79	413.892	1222.45	2432.28	3266.61	2756.16	3272.49	2938.77	2103.85	1910.51	1785.2	2875.89	1485.57	3362.65	4197.66	3374.61	5276.82	4536.95	4755.2	5761.4	3468.41	3027.1	4719.98
P39688	Fyn	Tyrosine-protein kinase Fyn	2516.87	1848.62	847.229	553.618	1688.02	3216.08	2309.57	2780.84	2769.92	2095.08	3297.73	2615.1	0.005	834.95	1848.67	1690.81	1700.19	2263.91	1525.56	1657.61	2991.9	1563.71	1016.2	968.472	4028.92	2760.18	0.005	4877.6	1870.42	2418.39	2935.96	2573.09	1896.62	1611.74	0.005	1911.66
P40124	Cap1	Adenylyl cyclase-associated protein 1	19071	19828.1	17996.2	37566.8	20168.5	17864.2	18804.1	20232.2	18563.5	19937.2	22988.9	15196	15891.3	22272.4	15990.7	25008.3	21836.7	19708.5	24097.3	18752.1	15880.2	25942.5	18472.6	16553.8	16188.1	19266.9	16709.7	20315.8	21705.1	23315	20920.1	19685	18586.6	20566.9	15312.7	18784.6
P40142	Tkt	Transketolase	108475	116736	87328.1	138658	114875	116945	134501	127734	119228	151446	161327	164159	164384	138762	144404	106531	109214	117823	112974	130336	115619	131650	123506	115814	97662.4	120284	178175	119348	135966	132721	130735	171303	150745	186554	207323	143527
P40237	Cd82	CD82 antigen	403.882	0.005	323.788	4656.17	2937.83	2604.97	1606.87	2291.94	1875.25	1147.89	2093.65	0.005	0.005	7090.26	0.005	1778.54	2431.35	2691.13	2986.12	1018.48	2019.22	1362.88	306.355	827.27	1500.71	1445.99	0.005	4995.24	4230.24	2345.89	4108.1	961.531	1378.61	0.005	0.005	1331.18
P40336	Vps26a	Vacuolar protein sorting-associated protein 26A	1600.66	2979.14	1154.75	792.381	7128.74	3300.46	2611.53	5224.56	3940.97	2222.78	1359.23	10.0876	0.005	0.005	0.005	1054.19	1713.83	819.035	2380.08	704.052	1843.05	1528.73	1044.76	924.052	2826.04	1133.23	0.005	1833.75	507.216	1556.34	2013.47	206.524	1293.28	0.005	0.005	1702.82
P40630	Tfam	Transcription factor A, mitochondrial	1146.15	1878.8	2370.57	3754.67	3422.28	3665.94	3254.61	3834.91	4724.45	3724.78	3515.27	2892.59	3.27918	1353.39	1204.77	2386.01	2870.56	3267.6	3933.1	2980.29	3095.36	3818.7	2948.37	2461.38	1886.49	2068.88	943.719	2644.26	1405.64	710.749	4061.4	2189.13	2999.01	952.328	3075.87	3694.01
P41105	Rpl28	60S ribosomal protein L28	23418.8	22194.1	20891.8	7557.91	4217.49	4023.24	16657.6	16629.6	5556.83	16978.3	19776.5	18333.2	48605.9	24011.6	19734.3	3448.6	3784.02	2929.37	5269.14	15794.6	13965.5	13686	18537.7	16807.6	26273.1	32067	64163.9	5931.2	5183.81	5040.26	12505.8	20094.1	10528.1	22797.6	17899.2	14278.7
P41209;Q9R1K9	Cetn1;Cetn2	Centrin-1;Centrin-2	949.456	1297.83	801.861	882.831	2018.79	1671.02	604.05	2901.24	1846.92	884.288	0.005	1232.16	1371.29	354.195	0.005	1478.61	1574.27	392.675	2464.49	750.424	594.319	1694.98	1654.9	720.818	719.644	0.005	0.005	440.316	749.431	400.994	590.749	0.005	0.005	0.005	0.005	778.233
P41216	Acsl1	Long-chain-fatty-acid--CoA ligase 1	1622.1	0.005	1291.02	3513.75	407.407	1665.36	147.69	429.065	1818.7	2190.55	588.217	0.005	682.986	0.005	0.005	533.497	1042.73	944.607	984.885	1001.14	777.253	1056.89	748.6	1089.12	894.72	718.786	0.005	1302.34	270.546	674.675	894.611	0.754891	636.398	2575.58	385.202	1250.31
P41242	Matk	Megakaryocyte-associated tyrosine-protein kinase	173.662	287.462	575.196	1329.91	0.005	814.451	199.97	0.005	651.473	177.265	0.005	0.005	0.005	258.946	0.005	0.005	355.403	0.005	500.481	370.298	357.991	358.058	0.005	223.355	509.737	0.005	0.005	405.281	0.005	218.877	685.343	0.005	203.554	0.005	0.005	303.48
P42125	Eci1	Enoyl-CoA delta isomerase 1, mitochondrial	648.559	0.005	439.205	1675.93	1901.41	1728.88	1093.92	2059.45	2153.42	315.658	2000.36	3741.14	1.97768	0.005	0.005	965.852	1104.7	859.367	1594.67	999.547	682.655	1017.22	818.449	1004.55	522.763	0.005	3.52787	1014.77	601.379	1262.83	1203.58	545.365	1100.93	0.005	0.005	940.338
P42128	Foxk1	Forkhead box protein K1	1706.69	0.005	1277.93	0.005	0.005	0.005	3996.95	1926.79	682.329	2247.79	2157.53	1725.83	2278.78	4647.59	0.005	0.005	219.965	0.005	0.005	1373.17	0.005	1930.26	2949.25	1696.95	1035.42	1970.13	0.005	0.005	0.005	0.005	1126.46	0.005	1655.39	6051.81	6383.47	1627.75
P42208	Septin2	Septin-2	4203.02	4044.05	3388.87	2625.47	6612.63	6179.28	4358.8	5619.2	6323.19	5700.93	4337.2	5055.79	2046.85	1998.7	4.46283	4373.1	4284.29	3267.34	5789.08	4208.23	2937.13	3682.15	3715.86	2984.33	5157.44	4529.22	1430.03	8335.42	7779.06	6779.3	6691.51	6301.66	7446.48	5459.6	5768.13	6949.73
P42225	Stat1	Signal transducer and activator of transcription 1	0.005	0.005	198.63	0.005	92.8529	95.1084	0.005	0.005	118.332	212.132	0.005	0.005	0.005	425.575	9.52369	223.441	271.032	0.005	495.524	444.268	307.746	397.577	192.889	0.005	553.044	10.197	89.8203	1748.38	966.864	3930.47	3369.65	6908.96	2634.61	4379.19	1766.14	3196.95
P42567	Eps15	Epidermal growth factor receptor substrate 15	0.005	1094.55	803.213	0.005	395.743	2463.27	1052.2	1142.93	2394.32	1202.52	2133.6	1123.55	0.005	0.005	1203.44	1291.69	1401.88	1368.28	1989.22	1410.61	1105.55	812.306	727.831	1137.32	984.799	0.005	0.005	2047.98	1161.92	1533.05	1640.9	733.47	1703.55	0.005	270.726	1102.83
P42669	Pura	Transcriptional activator protein Pur-alpha	39666.4	46494.8	37224.5	9265.17	11677.4	11927.8	27602.4	35165.5	15283.7	43277	29348	43116.2	109218	30984.1	60647.6	11287.4	11801.9	11340.9	14435.3	40643.6	33181.2	38836.1	24313.4	27054	46044.4	65046.5	178123	11680.2	12794.1	14176.3	23732	68490.2	29105.5	53021.4	61229.7	43042.7
P42859	Htt	Huntingtin	5120.92	5313.77	5368.06	4145.8	6153.58	7418.78	4311.99	4887.48	5993.43	4201.08	4236.28	3764.67	2768.03	2318.92	3335.08	6158.18	6857.53	5824.89	6030.34	5110.53	4603.43	4031.23	3037.83	2997.29	5879.48	6356.76	5099.23	6508.11	4106.98	3668.62	4607.14	3314.68	2751.39	2977.49	4117.44	4047.7
P42932	Cct8	T-complex protein 1 subunit theta	48861.5	54637.8	47838.4	24926.3	45383	52552.5	45374.9	54915.5	48529.2	49544.9	62040.2	55781.9	83181.9	51487.9	58449.3	52509.2	47498.7	39058.7	51097.5	57209.3	51776.6	55063.9	48909.1	49330.5	57872.9	62476.4	76579.4	49114.7	46550.5	43063.4	44128	48521.8	41320.7	47045.6	52734.6	48247.4
P43006	Slc1a2	Excitatory amino acid transporter 2	79868.8	90354.6	92729.7	179846	131150	111946	138205	143927	124004	117614	108270	120016	72341.5	71408.2	91155.8	127043	108408	98962.9	154543	85369.5	120968	112445	116877	128831	49848.3	43372.9	59778.3	75290.7	75239	124630	88264.5	102254	76952.6	77496	103647	111565
P43274	H1-4	Histone H1.4	38958.8	28180	56326.2	149787	19193.9	0.005	140037	5320.9	3429.31	142365	34226	0.005	19713.8	38653.4	32804.3	5374.19	4831.44	12168.7	3034.3	13047.6	21952.7	12761.4	47333.5	73687.2	17329.5	27112.5	190884	18298.9	10477.6	71054.3	51912.4	151104	71148.6	125674	48169.8	83850.5
P43275	H1-1	Histone H1.1	4412.7	2566.09	2479.09	5304.37	734.905	814.378	8322.67	8544.31	1908.39	7264.6	9902.55	4847.36	9564.64	6534.35	5283.43	684.347	1081.09	1212.71	1156.42	3658.47	4286.23	7330.96	2466.14	4484.76	4789.46	5773.43	16945.2	3194.98	2937.95	4445.64	8825.62	19459.3	12885.8	21647.2	18454.5	13971.3
P43276	H1-5	Histone H1.5	10162.9	8251.71	13410.4	42269.4	8332.1	6868.94	34078.4	36532.4	9901.66	48896.1	23840.9	26153.6	28266	28865.7	17354.1	4158.67	6291.57	4690.23	11350.1	18230.8	15465.2	27283	28063.7	24740.3	5464.01	1067	16490.1	3536.5	8980.7	16540.4	19359.5	38146.9	23342.4	35193.3	57482.2	32543.6
P43277	H1-3	Histone H1.3	71128.5	95466.5	99302.9	75908	68218.5	58501	157376	218758	78487.6	275121	222612	218020	248669	192077	139927	34807.7	31092.1	41146.4	66024.9	130565	113300	209739	170246	82516	69359.5	51913.3	186595	36060.1	45844.1	45870.3	96180.8	170759	129899	195369	351564	211608
P43406	Itgav	Integrin alpha-V	862.22	0.005	1353.21	3946.64	3052.86	2630.38	4402.29	5526.81	4879.59	3078.17	6328.89	4583.81	396.373	0.005	0.005	1593.43	2339.63	1845.14	3950.44	4924.48	6091.6	4955.46	3666.47	3199.74	2306.22	1689.33	4.78778	3220.98	2818.43	2220.89	5456.75	2324.12	5821.46	7129.32	7345.03	6273.47
P45376	Akr1b1	Aldo-keto reductase family 1 member B1	35981.1	34233.4	39403.3	38876.7	43285.7	39995.9	49069.5	50790.5	42260.2	49900	54437.9	53495.8	44290.8	42735.4	30664.8	42547.8	41220.5	41772.1	43464.1	38898.2	52215.9	59889.3	45546.8	51899.5	33840.8	34865.4	38442.7	38922.9	35406.2	38085.1	49103.9	64861.8	53136.7	58572.2	53344	57225.7
P45591	Cfl2	Cofilin-2	32406.9	26299.5	13340.9	19915.9	27083.3	28008.5	27283.3	30019.1	54058.1	29013	32429.1	31587.3	10427.8	17269.5	10588.5	16785.3	22042.4	20734.5	20110.3	17325.5	19511.7	26642.7	16860.7	20723.4	25387.6	22964	13009.9	31860	37882.7	29226.1	34077.6	33986.8	29407.2	40667.4	23214.3	26655.8
P45878	Fkbp2	Peptidyl-prolyl cis-trans isomerase FKBP2	23736.6	16771.9	22195.7	49129.7	11516.6	11390.1	12550.3	12418.3	13595.6	14520.6	10244	16394.2	56611.1	80348.4	34595.8	14228.9	12204.7	10372.6	15192.6	12543.5	11590.9	13480.7	12621	15126.7	15853.1	29570.4	34278.3	10213.6	17393.9	17015.5	15160.5	14798.1	14395.7	15991	29126.3	12502.1
P45952	Acadm	Medium-chain specific acyl-CoA dehydrogenase, mitochondrial	3693.55	2162.16	4515.68	11881.4	6738.18	6784.89	8784.45	7332.94	9134.33	8441.97	8114.56	8629.61	3628.78	1575.68	6301.09	5530.29	4983.78	7211.43	8828.08	6633.67	9638.55	8669.13	8936.57	9358.58	4682.01	5533.04	4069.89	8439.79	10043.4	10509.1	10997.3	12028.9	13633.5	6482.44	18109.3	12943.9
P46061	Rangap1	Ran GTPase-activating protein 1	2968.09	2440.68	3801.8	1572.13	1154.73	1668.9	2420.56	3135.53	1736.5	2654.44	2255.96	2319.33	4990.15	2163.64	1082.17	1773.22	1134.65	907.233	2130.42	3396.77	3242.72	2375.64	3564.95	4479.52	2932.2	2765	5752.44	1257.53	949.102	1176.87	1967.49	2212.36	1525.3	170.245	2940.61	3185.81
P46096	Syt1	Synaptotagmin-1	100384	134541	118870	62123.6	128868	115322	115271	150420	138438	97562.2	129825	140376	125898	42924.9	68026.3	169535	103687	100180	161887	68988.5	100017	126668	120862	102491	71439.1	70417.6	59649.1	86859.1	89867.4	89041.5	83775.3	58768.5	66523.8	67605.8	81232	89299.3
P46097	Syt2	Synaptotagmin-2	9029.56	8144.45	10198.6	898.378	1593.37	2171.32	5529.71	9077.16	5165.64	7690.97	8020.9	11527.9	16962.2	13939.6	15270.4	2172.89	2045.99	1966.94	3078.47	5239.95	8249.91	9087.49	7403.13	6949.38	12084.8	14677.5	22695.9	3625.34	3272.48	2952.83	6207.18	6035.11	8631.96	10792	7356.91	9158.66
P46414	Cdkn1b	Cyclin-dependent kinase inhibitor 1B	1509.03	322.969	1169.15	2645.41	392.045	495.593	858.649	583.854	1055.97	0.005	633.591	425.405	1.36169	1936.41	0.005	868.626	1019.37	722.176	1098.43	1116.3	1736.72	1989.81	2354.32	1595.12	1001.89	325.822	550.522	257.966	0.005	418.172	1437.96	4.79424	1341.31	1.36699	0.005	2351.88
P46460	Nsf	Vesicle-fusing ATPase	461523	571996	576270	439284	497888	500435	464490	459663	491071	492799	507233	578340	574670	422712	557758	618662	520570	491832	583407	423322	489317	515422	583744	642932	389671	442409	573764	436138	446383	494718	415741	474054	437055	461722	523551	451235
P46467	Vps4b	Vacuolar protein sorting-associated protein 4B	1300.7	547.623	1166.69	3615.58	1296.61	3738.83	419.762	3339.27	3718.57	2706.07	2186.99	451.353	0.005	1812.95	38.0214	710.132	1566.57	1618.56	1236.02	2861.17	2557.79	1510	607.201	1146.02	2961.87	130.89	415.217	3083.2	2176.55	1149.72	3035.57	464.73	1740.36	2324.74	2032.63	2431.39
P46471	Psmc2	26S proteasome regulatory subunit 7	14866	13464.3	13510.3	9850.19	10056.2	12595.8	13334.2	15777.9	13222.2	15780.7	14632.6	14530.3	23581.9	17359.6	17262.2	9996.67	10846.9	10591	12833.1	17695	14272.6	14151.3	13576.8	11718.5	17340.8	19797.4	30222.6	13801	14236.6	11888	14547.5	16722	14449.3	14944.6	19522.3	14433.5
P46638	Rab11b	Ras-related protein Rab-11B	105478	117577	70053	106177	116306	105611	107921	99973.7	112698	99198.5	122635	115402	125069	71079.7	136315	94619.2	95062.2	114427	91767	90810.6	93360.5	102122	70322.3	63275.4	99566.9	123052	126688	107616	128114	103655	114842	124840	119219	139547	137136	92731.1
P46660	Ina	Alpha-internexin	48378.9	49420.7	39879	81987.9	84259.4	170784	77109.8	83152.5	123078	58774.9	58067.9	51685	77152.3	191296	126504	139509	93565.5	111862	193810	222519	98504.8	47439.4	42014.5	42477.7	70424.2	75668.2	72796.3	159758	153676	136568	67854	50437.6	40268.9	43999.7	37643.4	36915.7
P46664	Adss2	Adenylosuccinate synthetase isozyme 2	4860.24	5061.7	5523.44	15290.6	4755.96	5152.79	3933.93	4264.44	4801.53	3678.98	4699.34	3269.52	2342.01	6390.27	5156.66	4703.69	3616.12	3741.04	4073.08	3932.42	3874.46	4539.58	4231.11	4819.47	3860.95	5538.02	5526.96	4031.3	4966.04	5353.7	3953.86	3878.29	4345.79	3598.64	5815.95	4075.96
P46935	Nedd4	E3 ubiquitin-protein ligase NEDD4	5588.16	5867.14	4446.56	8596.47	7450.25	7067.28	7154.42	8188.5	6566.96	9567.03	9339.75	7170.67	4104.48	474.251	7447.57	5018.31	6363.94	4381.13	7603.94	6723.26	5186.36	5383.52	5063.21	3275.41	8847.4	7662.23	628.909	9056.83	8069.92	8599.75	7575.61	12221.6	10310.5	13910.3	7676.61	10515
P46978	Stt3a	Dolichyl-diphosphooligosaccharide--protein glycosyltransferase subunit STT3A	7160.85	8533.99	8450.19	0.005	1829.82	1881.86	3230.52	5056.35	2376.25	5323.5	5230.46	5760.91	16486.3	5765.46	10020.5	1263.39	1528.23	1585.97	2491.63	5923.88	4750.92	4434.67	4086.29	3695.28	12531.7	17281.7	28504.2	3332.5	3153.41	3509.85	4892.97	6974.02	5670.35	5507.77	14106.5	6412.64
P47199	Cryz	Quinone oxidoreductase	2329.75	3090.18	2754.84	3163.77	4393.22	4874.81	5307.14	7265.37	6039.98	6063.73	8157.25	7805.95	1805.11	1746.01	1169.63	2877.82	2814.39	2049.39	5571.23	4074.53	5894.67	6715.67	5083.17	5804.91	3925.29	2898.88	1841.97	4250.32	4200.53	4236.83	6326.41	6421.61	7742.06	4399.21	6384.73	8492.53
P47708	Rph3a	Rabphilin-3A	38263.3	44400.6	42254.8	68449.7	31631.8	49984.5	20358.3	16513.6	24627.5	13446.3	13996.7	19422.9	27771	37022	22691.8	61574.4	51654.9	40396.9	31043.7	18846.8	15313.1	12360.1	13789.3	14139	24623.9	27706.4	16257.1	35588.9	28962.6	30157	18232.7	9335.12	9581.93	12713.7	8181.79	7796.83
P47738	Aldh2	Aldehyde dehydrogenase, mitochondrial	14485	14159.2	16712.9	14555.4	24311.2	22566.5	18968.8	16328.5	23671.6	17348.4	24105.8	22851.4	21794	10831	30212.1	21934.9	18383.6	30123.6	21139.2	13591.6	18277.8	19069.1	17695.2	18579	20385.7	19713.3	26348	28954.9	27024.4	27644.8	24945.7	26613.9	29133.8	24303.7	28223.1	25427.7
P47740	Aldh3a2	Aldehyde dehydrogenase family 3 member A2	2215.88	2024.4	2128.2	4621.49	2951.93	3601.35	2962.21	3380.36	3250.14	1857.94	2445.86	2974.97	1272.59	1488.69	1074.07	2324.75	2239.77	1217.16	2672.49	2254.45	2627.06	2073.61	1631.53	1456.88	2659.84	1057.52	979.343	2406.27	1839.15	1062.3	2735.85	1095.76	1692.73	12.1157	1704.37	1939.38
P47746	Cnr1	Cannabinoid receptor 1	2159.13	4676.08	2123.2	0.005	1660.28	2412.17	733.361	3638.59	2318.49	2871.01	2115.22	3337.02	5788.58	0.005	0.005	2073.07	2363.08	0.005	3034.78	2289.99	1341.5	1880.24	830.603	0.005	2639.8	0.005	7407.5	1483.06	2306.35	1160.53	634.452	0.005	985.888	1776.12	2554.91	1009.76
P47754	Capza2	F-actin-capping protein subunit alpha-2	114682	106861	98082.9	130172	198341	156243	95249.5	161707	129665	99900.5	90753.7	65631.4	35794.1	80869.8	16353.5	198279	164709	72383.4	156181	104960	57559.7	132825	81931.9	93461.1	78500.9	25372.6	4708.94	107421	56679.5	161362	89672.5	15968.3	74797.7	1931.12	33749.9	79174.6
P47757	Capzb	F-actin-capping protein subunit beta	112148	139530	105464	200976	126972	150897	120238	133447	130050	130330	129159	134135	108333	143244	114952	145968	145605	125122	114501	92067.3	95917	119636	104979	106691	109802	101608	103715	120322	107684	146432	95041.8	120607	97891.5	104280	93907.1	95628.7
P47791	Gsr	Glutathione reductase, mitochondrial	3473.81	2194.28	4501.39	4641.24	4239.33	4425.65	5383.67	8613.99	7541.59	7950.82	5809.15	6052.97	2728.74	3399.14	12.8755	2715.89	3475.04	1634.85	4832.5	4435.85	4178.44	5838.64	6068.23	4944.6	3056.83	2467.49	144.085	3368.88	3010.16	2729.31	4556.17	4591.36	4484.31	2931.79	5253.84	6138.59
P47802	Mtx1	Metaxin-1	6550.79	6643.77	7021.04	9283.68	12666.2	10818.9	9263.49	11070.1	12235.9	9985.86	9067.7	9396.34	5912.29	6161.52	4350.97	7959.01	8010.05	9453.04	9451.49	7321.92	6967.4	8698.21	8644.5	8035.7	7172.77	7765.9	6813.4	10228.3	9598.9	9717.06	9105.84	7877.61	8316.44	7888.51	9447.79	9942.01
P47809	Map2k4	Dual specificity mitogen-activated protein kinase kinase 4	4260.73	4219.29	5807.87	9224.31	5378.21	5474.55	3334.84	2719.62	5056.21	1855.5	2449.75	3016.67	925.274	3097.99	1577.52	5169.65	4748.69	4329.18	5277.96	3483.76	3373.56	3213.17	3089.45	4389.36	4552.1	3727.84	247.77	5067.69	4500.9	4202.4	4346.78	1086.69	3336.02	1358.47	1919.84	3913.34
P47856	Gfpt1	Glutamine--fructose-6-phosphate aminotransferase [isomerizing] 1	910.949	0.005	1195.16	2244.85	1440.58	1800.12	1180.2	1149.09	1488.98	1415.38	1127.84	0.005	0.005	1912.61	875.553	1059.28	2207.74	1989.05	2260.43	2894.95	2738.27	1580.21	2142.87	1495.01	1935.55	2665.38	915.897	2493.87	2013.16	2105.47	1233.47	3806.93	2837.73	1833.09	1384	1913.88
P47857	Pfkm	ATP-dependent 6-phosphofructokinase, muscle type	24603.3	37892.7	26748.4	17215.8	49771.4	45275.5	40839.7	50079.5	55190.2	39505.9	43871.9	38648.7	19917.8	11071	30003.1	40136	43255.5	25479.2	54206.6	49460.8	27558.9	49198.4	31468.1	39052.6	32228.5	30052.8	35723.3	45435.3	43529.8	40836.4	42317.2	50082.6	34245.2	81306.7	33749.7	41415.3
P47911	Rpl6	60S ribosomal protein L6	112919	66489.5	93052.2	63771.5	15767	10700.5	61506.9	54341.4	20078.2	69872.7	52291.4	50812.5	168884	197060	113962	10885.2	15510.4	15944.2	23991	65228.4	51981.4	48950.2	70118.1	72175.7	103360	142981	276693	20627.6	23487.1	34833.9	57013.7	84861.1	62949	135803	84772.6	60698.5
P47915	Rpl29	60S ribosomal protein L29	58479.4	40789.6	44106	23601.1	8518.53	8185.11	34705.5	32615	13966.6	35123.2	35019.1	31193	123441	85433.5	90263.9	9762.41	11424.5	12226.6	16826.4	50726.7	38048.1	40363.5	45498.9	48301.8	56321.6	77100.8	151153	10914.8	12960.8	20116.4	34737.4	53504.9	44484.4	72761.9	50371.9	38296.3
P47934	Crat	Carnitine O-acetyltransferase	1671.68	1326.32	1540.48	2714.53	4957.5	3315.77	4212.17	3430.77	4642.86	3378.36	2645.89	2771.71	2372.2	0.005	2852.21	3438.38	3251.88	4882.85	4833.93	3222.42	4252.78	4607.95	3211.01	2881.82	2742.72	4297.9	2369.17	4610.12	4582.95	4743.31	4709.41	4170.64	5170.77	3361.04	8563.3	5824.01
P47941	Crkl	Crk-like protein	2889.3	2134.09	3494.37	3394.43	2315.82	3406.55	2061.74	2907.84	3544.08	2720.6	1814.13	1251.13	1942.08	2373.8	50.656	2276.75	2707.61	2893.32	2641.99	2724.78	2833.47	2146.49	2108.35	3314.15	3958.85	154.477	1152.26	4657.75	3779.47	3519.37	4825.02	234.447	3146.75	3160.67	940.578	3519.56
P47955	Rplp1	60S acidic ribosomal protein P1	0.005	0.005	0.005	0.005	0.005	0.005	0.005	0.005	0.005	0.005	0.005	0.005	0.005	0.005	0.005	0.005	0.005	0.005	0.005	2.10811	0.005	0.005	0.005	0.005	0.005	0.005	0.005	0.005	0.005	0.005	0.005	1	0.005	0.005	0.005	0.005
P47962	Rpl5	60S ribosomal protein L5	29385.2	21193.1	26096.7	15385.1	5289.76	6105.29	18348	21046.1	8966.89	23042.2	29759	24698.9	81431.1	55746.4	32877.2	3569.73	5885.15	4826.85	8588	22942.2	20889.2	19641	24669.6	18658.9	41071.2	39058.8	73241.3	7262.4	9426.87	2748.61	18972	18186.3	17408.3	24063.3	26435.9	17134
P47963	Rpl13	60S ribosomal protein L13	64928.8	46984.7	49558.5	29806.3	10026.3	9274.22	40209.8	39047.5	15461.2	43498.7	36278.7	41383.4	128174	129697	64343.1	9481.87	10628.7	10627.9	16506.9	43149	33015.8	34935.6	43573.5	45322.6	56945.4	72661.5	160304	10931.3	12504.4	18619.7	36528.7	48476.4	31507.9	60645.9	46638.6	34668.3
P47964	Rpl36	60S ribosomal protein L36	68162.1	60573.4	81671.7	67033.3	11013.7	11698.3	37710.2	41692.1	17906.4	61987.4	49861.1	58028.7	152836	145006	81244.6	11404.1	10480.4	11499.8	17181.7	36239.5	44942.1	48296.8	45996.4	42115.7	72160.3	82221.2	175060	14609.7	13485.4	20754.2	34805.4	63278	41451.5	60783.4	55677.1	43734.8
P48024;Q9CXU9	Eif1;Eif1b	Eukaryotic translation initiation factor 1;Eukaryotic translation initiation factor 1b	0.005	0.005	0.005	0.005	0.005	0.005	0.005	0.005	0.005	0.005	0.352055	0.005	0.720114	0.005	0.005	0.005	6.9751	0.005	0.005	16.3236	0.005	0.005	0.005	0.005	0.005	0.005	1	0.005	0.005	0.005	0.005	0.005	0.005	0.005	0.005	0.005
P48036	Anxa5	Annexin A5	25322.4	24416.8	14652.5	86708.1	43875.7	37444	47492.5	41647.4	46744.2	47576.7	53977.1	43870.1	28603.6	42905.5	37690	21162.5	32848	31599.4	32977.7	32094.8	28392.5	30079.3	32672.4	29638.1	31387.8	59220.3	95156.6	56750	96342.7	80504.9	68528	90574.5	97108	126641	140188	55272
P48193	Epb41	Protein 4.1	0.005	0.005	0.005	0.005	0.005	0.005	0.005	253.989	0.005	130.348	0.005	0.005	0.005	0.005	0.005	0.005	0.005	0.005	41.3425	175.748	320.443	73.4563	0.005	0.005	0.005	0.005	0.005	0.005	0.005	0.005	0.005	0.005	179.651	359.051	0.005	115.718
P48318	Gad1	Glutamate decarboxylase 1	9146.81	8847.16	13569.9	11886.7	8690.39	9060.39	11586.6	9655.88	11844.4	8887.32	7818.41	7867.14	18140.1	8613.03	8283.16	9015.84	7084.31	5841.45	13575.4	6960.42	7057.05	8590.67	6209.62	6028.68	7373.95	8228.96	8969.63	5634.88	5500.77	7842.51	7286.84	3338.26	4575.57	2845.32	4977.38	6402.67
P48320	Gad2	Glutamate decarboxylase 2	6828.19	11379.4	9506.95	24808.4	23225	14583.5	18553.1	16346.6	27101.6	17844.8	10821	8855.98	839.993	9653.64	6915	7323.98	11753.8	12331.3	14980.5	11374.3	8886.73	8557.13	8374.43	11634.8	8379.02	12440.6	10073.4	12482.7	18149.2	11266.3	22574.6	15008.4	9887.34	6341.29	14846.5	13295.4
P48381	Rfx3	Transcription factor RFX3	0.005	0.005	0.005	0.005	0.005	0.005	1.1066	6.26619	0.005	3.30984	0.0153611	0.025088	0.005	0.005	0.005	0.005	0.005	0.005	0.526073	2.6737	2.00917	2.42239	0.005	0.005	0.005	0.005	0.005	0.005	0.005	0.005	0.005	0.005	0.005	0.005	0.005	2.18531
P48428	Tbca	Tubulin-specific chaperone A	4975.33	2852.57	4203.03	14334.6	4186.25	5187.52	5826.87	7054.24	5655.04	5089.4	5712.43	6317.53	1793.23	5698.51	664.844	3318.38	4463.48	3751.68	4912.87	3735.69	6256.73	5286.52	6600.52	5805.33	4564.62	3208.17	3790.6	4542.5	3725.75	5546.75	6821.35	5876.4	5799.27	3880.74	4955.58	4290.89
P48437	Prox1	Prospero homeobox protein 1	300.196	0.005	0.005	0.005	332.058	651.931	0.005	931.529	736.808	0.005	0.005	0.005	0.005	0.005	0.005	296.83	533.339	0.005	645.457	0.005	0.005	0.005	0.005	0.005	0.005	0.005	1281.02	0.005	0.005	613.546	0.005	0.005	0.005	0.005	0.005	0.005
P48453	Ppp3cb	Serine/threonine-protein phosphatase 2B catalytic subunit beta isoform	82312.5	79499.9	55184.6	87114.3	69680.4	78013.1	41341.1	37456	59235.3	32790.7	38786.5	32691.9	45918	53707.3	46433.3	56276.7	60866	52881.6	33816.5	33795.3	21083.2	22383.6	18766.7	17093.6	57087.1	69222.4	44842.2	66862.6	71405.9	46420	37709.2	23003.5	19702.4	35355.4	9565.51	16074.6
P48455	Ppp3cc	Serine/threonine-protein phosphatase 2B catalytic subunit gamma isoform	0.005	0.005	0.005	0.005	0.005	0.005	0.005	0.005	0.005	0.005	0.005	0.005	0.005	0.005	0.005	0.005	90.7945	0.005	96.9589	99.3458	0.005	0.005	0.005	0.005	121.694	0.005	0.005	232.208	0.005	0.005	0.005	0.005	0.005	0.005	0.005	0.005
P48542	Kcnj6	G protein-activated inward rectifier potassium channel 2	0.005	0.005	0.005	0.005	283.688	0.005	81.4966	0.005	171.399	0.005	0.005	0.005	0.005	0.005	0.005	0.005	45.8299	168.965	276.941	0.005	0.005	0.005	0.005	0.005	0.005	0.005	0.005	0.005	0.005	0.005	0.005	0.005	0.005	0.005	0.005	0.005
P48678	Lmna	Prelamin-A/C	21370.8	16888.6	16756.7	6640.58	6996.99	5425.92	16049.5	24410.6	9324.38	27422.5	19346.1	25760.9	68763.4	34254	26865.9	1901.32	4795.17	3168.18	6591.92	21552	14982.5	15505.6	17356.4	16296.2	19942.6	23663.7	60106.5	5870.96	5200.87	6263.48	15556.8	34931.5	14796	31744.7	28212.5	19962.4
P48722	Hspa4l	Heat shock 70 kDa protein 4L	19972.1	21186	19312.8	42048.9	25420.4	23432.4	20988.6	21762.2	25404.7	21331.4	26325.2	18706	17095.5	26466.3	20163.6	23171.3	23432.4	28634.9	20716.6	20124.7	22010.1	25371.1	17554	19741	19547.9	15003.1	16599.5	23832	19369.5	18950.6	23775.8	14832.8	19755.7	18456.6	15691.8	19668.6
P48758	Cbr1	Carbonyl reductase [NADPH] 1	50959.6	57065.2	57415.7	70717.7	56995	58068.4	52705	59169.7	56129.7	53637	70030.5	75146	63860.2	57263.5	69703.7	45361.6	50420.2	61600.3	45744.9	56178.1	61265.9	54300.5	54671.5	52520.2	60562.8	62260.3	88299.6	63525.8	58368.4	49026.2	57893.5	70499.3	69141.9	80929.3	84002.1	65599.5
P48759	Ptx3	Pentraxin-related protein PTX3	0.005	603	0.005	0.005	0.005	0.005	0.005	0.005	0.005	0.005	0.005	0.005	1179.23	287.756	1014.63	1708.77	950.155	1273.81	3352.52	1134.87	823.541	1143.82	798.346	586.879	1539.79	1560.78	522.02	2486.01	3528.54	3583.37	1864.1	1953.53	3977.49	1766.76	4154.71	1934.46
P48771	Cox7a2	Cytochrome c oxidase subunit 7A2, mitochondrial	45292.8	50705.5	98843.5	137251	75758.4	71462.4	64852.6	63115.2	93670.2	62146.4	64702.1	78570.1	120487	59494.8	76405.4	98750.9	68775.9	94071.4	113355	45247.6	89121.8	94141.1	107007	115345	39872.2	33573.7	37538.9	49985	53579.6	62184.2	55548.1	27757.4	67724.4	42525.4	64543.9	79570.8
P48774	Gstm5	Glutathione S-transferase Mu 5	26398.3	26710.3	23864.3	18144.2	30279.1	36901	37564.6	33818.6	40462	34378.5	31735.3	37042.4	16808.6	12526.9	24279.8	21809	25116.7	20901.5	32927.5	21817.2	26148.2	27857.4	30095.3	26786.2	20580.3	16691.6	22442.7	27299.6	21145.3	26814.1	30478.5	40968.8	32909.6	33810.1	24626.2	32794.4
P48962	Slc25a4	ADP/ATP translocase 1	133032	212827	152212	120446	226576	138350	189266	185782	180009	210452	169527	194590	232281	39429	208307	138794	109220	138186	158951	59751.9	116641	158604	143923	154745	97553.9	136006	495240	125875	149778	167726	151329	340145	135769	206841	2561458	146944
P49070	Camlg	Guided entry of tail-anchored proteins factor CAMLG	487.104	0.005	1938.77	2106.71	0.005	834.638	0.005	715.841	358.474	0.005	0.005	351.603	1276.14	2451.89	3.14287	808.216	1049.9	0.005	1481.49	1075.37	382.436	1027.82	986.081	1272.37	978.771	614.767	947.507	660.913	0.005	552.675	672.021	0.005	1011.65	706.195	0.005	853.801
P49312	Hnrnpa1	Heterogeneous nuclear ribonucleoprotein A1	25698.2	25072.2	38260.7	1111.94	3012.47	2931.72	16126.3	14850.5	4658.28	26109.9	15922.9	11262	54009.3	15242.5	21302	2003.86	2447.48	1544.59	4749.84	21396.2	17375.7	17774.4	30615.9	37656.5	28946	31608.7	124770	3270.83	3200.23	9022.61	18867.2	34236.1	22893.8	30167.8	26701.1	30082.4
P49442	Inpp1	Inositol polyphosphate 1-phosphatase	4454.03	4625.5	5002.17	6697.51	5695.03	5182.79	4797.25	4226.18	4831.56	3814.05	4507.66	4679.3	3395.16	2318.36	2129.91	4909.09	5033.09	3546.52	4454.44	4045.62	3176.68	3510.46	3472.49	3231.37	3683.76	4366.82	4988.95	4114.08	5429.81	4432.37	3619.23	2658.62	2706.69	2516.44	4407.56	3397.09
P49443	Ppm1a	Protein phosphatase 1A	13801.7	9194.44	12202.1	25597.8	12219.4	13822.7	12966.4	10790.9	13249.3	10323.4	11405.8	9004.33	8600.29	16251.7	8226.49	13740.6	12940	13079.1	12042.5	12424.8	12667.9	11726.8	13342.8	12211.3	12287.3	8227.39	12425.8	11789.5	11885.8	12671	11438	11724.4	10244.9	3515.71	8458.01	10422.9
P49446	Ptpre	Receptor-type tyrosine-protein phosphatase epsilon	2518.19	2912.68	1985.24	1967.63	3421.74	4962.92	6557.58	11709.4	7066.88	7705.71	7553.99	2016.69	2539.05	1837.21	3125.63	3283.88	2923.47	2634.64	5704.22	4340.72	4068.89	5022.13	4297.77	3514	2256.6	1944.76	1676.86	2464.91	3272.12	3233.56	2538.35	2893.49	3112.97	5796.75	953.597	4493.72
P49586	Pcyt1a	Choline-phosphate cytidylyltransferase A	0.005	0.005	133.587	1170.61	316.862	0.005	0.005	249.286	129.947	0.005	0.005	10784.2	4.40481	716.476	0.005	0.005	0.005	0.005	0.005	628.278	781.26	724.688	712.542	982.192	959.668	0.005	4964.15	251.741	429.549	933.779	647.383	2420.81	833.209	4.59141	0.005	967.86
P49615	Cdk5	Cyclin-dependent-like kinase 5	3672.05	4275.89	4673.67	9301.49	3936.63	2438.59	2454.26	3000.22	2053.84	2266.59	1320.42	1291.92	786.828	3727.89	1931.08	2411.58	1977.85	1842.43	1920.7	1379.58	1331.26	1341.28	2651.86	2861.14	2926.78	84.1964	7440.63	2702.24	1814.34	3054.96	2210.1	4685.2	1953.21	2062.59	825.268	2888.67
P49722	Psma2	Proteasome subunit alpha type-2	10796.2	15593.1	9031.05	8932.8	12356.3	12104.9	11264.4	16200.3	12417.8	19157.9	16670.9	16768.4	28773.5	15065.4	17244.8	11164.5	9742.57	9445.06	11668.5	13225	11963.2	17361.6	10734	8998.38	12718.1	14950.5	24036.3	10116.2	12509.2	9013.41	12087	11730.1	13880.9	10577	22260.1	13481.8
P49817	Cav1	Caveolin-1	305.044	0.005	368.29	3181.48	1697.43	1076.66	533.635	0.005	1725.49	4.72739	314.657	0.005	0.005	589.043	0.005	646.759	1047.75	558.004	1366.25	434.215	1115.42	744.947	271.443	493.917	188.01	0.005	0.005	840.684	629.372	908.697	1539.71	586.712	1938.1	1.28709	0.005	1320.61
P50096	Impdh1	Inosine-5'-monophosphate dehydrogenase 1	433.384	0.005	424.915	0.005	495.255	444.605	170.73	523.304	453.609	108.233	0.005	0.005	0.005	0.005	0.005	398.564	634.177	113.622	638.504	775.063	290.415	371.609	526.397	602.141	377.242	0.005	0.005	494.391	0.005	468.687	374.589	0.005	233.63	1.63565	0.005	375.699
P50114	S100b	Protein S100-B	5608.52	1670.13	3812.3	11066.2	9034.31	3009.91	9639.91	4286.35	4799.45	6860.33	2450.61	1343.32	0.005	5588.58	257.579	2855.86	3190.66	2150.55	4583.75	3035.13	3432.26	3049	3731.7	3891.74	2447.31	2.24536	0.005	2502.71	2721.1	2581.39	3903.17	1566.35	6440.56	0.005	0.005	3166.63
P50136	Bckdha	2-oxoisovalerate dehydrogenase subunit alpha, mitochondrial	1214.1	2081.19	488.628	0.005	3834.02	3377.89	3079.31	3753.29	4411.01	3247.98	3947.06	1951.49	552.845	1183.35	2226.97	2201.58	2333.31	1977.78	3119.04	3587.6	763.391	2449.55	1111.9	1220.16	3270.02	4112.59	4164.4	4023.51	5296.42	3048.64	3719.1	2573.32	3733.72	4903.17	3173.23	2642.19
P50153	Gng4	Guanine nucleotide-binding protein G(I)/G(S)/G(O) subunit gamma-4	459.678	0.005	0.005	3278.53	2810.55	3646.59	3578.39	2452.7	5948.89	1474.11	2481.85	2.88684	2.08649	1.544	0.005	1031.31	2062.5	4864.68	3410.64	78.8821	1867.69	1426.54	2176.3	1419.01	1127.41	1.77486	0.005	2500.47	2728.56	1355.45	4429.46	0.005	607.4	0.005	0.005	2136.91
P50171	Hsd17b8	(3R)-3-hydroxyacyl-CoA dehydrogenase	6780.49	2483.85	3208.58	6836	8068.07	5870.2	8709.97	5848.52	6753.14	5868.04	5501.46	3481.72	3095.06	11.8386	2269.54	5106.39	5864.02	6429.16	5187.14	5702.13	5141.92	5854.78	4117.4	2733.61	6300.36	3532.5	3980.13	8540.33	7390.33	6557.89	9517.56	3794.02	7757.77	7149.08	6357.17	7282.74
P50172	Hsd11b1	Corticosteroid 11-beta-dehydrogenase isozyme 1	0.005	0.005	0.005	0.005	511.927	526.482	346.8	625.123	587.095	1041.25	0.005	0.005	0.005	0.005	0.005	176.221	378.189	0.005	767.315	719.8	412.637	471.013	262.812	0.005	0.005	0.005	0.005	0.005	0.005	0.005	259.471	0.005	0.005	0.005	0.005	0.005
P50247	Ahcy	Adenosylhomocysteinase	14274.9	15823.5	19214.1	26193.9	14573.7	13304.6	11469.5	14660.8	12603.4	19356.6	15066.8	17665.8	27337.5	13170.6	18982.2	12466.8	13619	12962.8	12965.6	13070.2	15086.9	14970.7	14720.3	16954.5	17407.2	19669.6	33637	12778.8	13366.4	15305.9	14113.1	18763.6	17707.5	21022.5	14254.2	19755.2
P50396	Gdi1	Rab GDP dissociation inhibitor alpha	39467.7	37017	40603.1	23968.7	36236.4	43437.6	36842.2	38793.9	38181.6	34574.6	27778.6	31081.2	32782.5	11638	22275.5	55725.1	44281.7	32293.7	41969.2	25680.8	27203.7	27402.1	34088.1	33450.5	30126.7	23370.3	34265.7	36851.1	28254.7	37974.8	28881.4	21441.4	25432	27063.6	31372.8	26409.8
P50427	Sts	Steryl-sulfatase	0.005	0.005	284.573	0.005	0.005	0.005	0.005	0.005	0.005	0.005	0.005	0.005	0.005	0.005	0.005	0.005	0.005	0.005	0.005	0.005	0.005	0.005	0.005	0.005	1020.69	0.005	0.005	406.613	677.154	0.005	700.427	0.005	0.005	0.005	0.005	0.005
P50428	Arsa	Arylsulfatase A	2830.87	686.538	3436.03	7061.88	855.371	991.488	1061.36	728.121	1420.79	1292.87	1426.42	897.07	3696.72	5367.86	0.005	1189.79	1030.39	1398.6	926.887	1775.29	784.774	880.381	1684.34	1091.72	2661.88	1786.66	3148.85	1487.32	6814.82	1006.17	2152.64	0.005	1284.78	2617.49	0.005	678.933
P50429	Arsb	Arylsulfatase B	9739.64	4915.19	6349.86	23023.6	6011.74	4137.1	12835.3	8877.23	6410.63	8861.88	13047	7325.54	10862	12778.5	5378.99	3101.37	3524.79	4834.04	6900.69	7493.78	4483.64	6363.51	4594.38	6602.27	8419.13	6302.87	11566.2	3980.73	4994.66	5245.82	10534.9	5620.91	6950.62	17036.3	6710.85	5092.02
P50446	Krt6a	Keratin, type II cytoskeletal 6A	41700.8	182170	18665.4	21134.5	214579	148787	61399.6	111802	23903.7	6.92214e+06	224220	118293	1.41613e+06	99500.2	313544	18780.2	56659.5	139275	67153.3	28429.7	961285	38064	34599.9	19094.9	187240	276530	1.21137e+06	25386.7	62880.7	30243.6	70592.3	455364	69107.4	72872	634062	322204
P50516	Atp6v1a	V-type proton ATPase catalytic subunit A	433112	513336	446389	539973	447360	527535	436301	399543	464676	382288	436487	509814	377016	361185	423058	495966	520454	431329	448931	450277	389005	361213	326687	397956	388837	369226	368805	517954	391780	406680	415608	379107	301082	586656	367777	309086
P50518	Atp6v1e1	V-type proton ATPase subunit E 1	206198	238857	288194	493215	206962	233877	189434	178009	202628	201559	220956	242328	216899	279152	199680	289754	271716	225914	249192	211409	220828	199999	225884	211450	165074	198627	206989	206027	192646	209752	173415	172240	136671	216836	182000	146096
P50543	S100a11	Protein S100-A11	0.005	0.005	0.005	571.437	4074.37	2278.45	0.005	1598.95	0.005	54893.4	1329.61	0.005	23760.8	1951.78	0.005	0.005	0.005	1600.79	0.005	0.005	3808	0.005	2358.53	0.005	2259.44	2808.14	4874.64	2832.76	0.005	6351.02	4400.01	2842.43	9987.27	0.005	0.005	6668.11
P50544	Acadvl	Very long-chain specific acyl-CoA dehydrogenase, mitochondrial	1837.42	2440.72	2103.36	3993.15	5092.49	4203.33	4830.84	4466.85	5506.7	5884.62	4756.64	3098.93	1672	1146.92	1710.16	2854.07	3791.94	2979.99	5878.31	4088.09	4817.21	4424.39	3884.12	3876.83	4075.62	4219.31	5091.03	6876.96	6522.16	6202.65	6174.42	6514.91	7851	8298.58	10841.5	7469.19
P50580	Pa2g4	Proliferation-associated protein 2G4	8235.27	6447.54	8188.45	8238.74	3156.6	3584.03	8496.82	10214.8	4890.74	9880.33	10327.5	8358.53	17063.3	16063.8	8536.76	3159.56	3710.76	3159.68	4977.32	9508.18	7413.6	9270.99	8347	9577.24	9945.15	13438.1	20762.2	4943.73	4730.47	4048.48	7774.02	10592.4	7920.44	14317.9	14004.5	9716.25
P51150	Rab7a	Ras-related protein Rab-7a	54369.9	51079.2	56571.3	83821.3	48827.9	53989.4	46335.2	52462.5	49832.3	44675	49989	35619.4	70691.8	44567.6	55275.7	70219.4	52946.6	59640.2	58999.7	57560.9	57297.4	55471.8	49406.4	51350.6	52230.8	54733.8	65667.7	53806.5	49908.2	51796.6	50102.2	54608.9	55275.3	53431.1	68708.7	48771.8
P51163	Uros	Uroporphyrinogen-III synthase	1166	1752.24	1827.64	737.682	1881.85	1691.96	2742.01	1957.02	2412.08	3438.34	1963.5	804.234	0.005	0.005	1287.74	1480.41	1744.92	2085.39	2759.94	2722	2874.11	2670.44	2716.58	2815.74	2575.07	2142.86	1388.44	2583.14	2649.97	1825.52	2696.6	2891.67	4041.93	2024.67	2868.8	3779.75
P51174	Acadl	Long-chain specific acyl-CoA dehydrogenase, mitochondrial	5095.15	5348.66	5576.17	6556.75	11427.7	11177.3	12230	11772.9	14294.7	11505	11915.9	10537	3362.4	2893.93	5371.2	8229.46	9356.26	9390.49	13443.9	9699.84	9561.53	8897.16	10819.1	9818.06	8804.69	6888.31	7597.77	13421	9870.6	13762.1	13978.7	8900.76	14172.2	14290	8871.44	12795.7
P51175	Ppox	Protoporphyrinogen oxidase	0.005	0.005	0.005	0.005	919.268	1339.43	0.005	0.005	1755.05	0.005	868.432	664.436	0.005	0.005	0.005	0.005	616.564	1241.59	1302.66	0.005	1156.18	0.005	797.336	876.317	845.056	0.005	0.005	1068.47	1627.13	0.005	1827.1	572.845	2115.2	0.005	0.005	2276.15
P51410	Rpl9	60S ribosomal protein L9	69355.7	61403.1	28558.7	11189.1	14890.3	13698.9	35459	59657.2	21709.1	44636	32054.7	59167.7	85967.2	20116.2	6045.38	5662.61	6891.23	953.456	8987.09	19869.8	10680.1	16321.1	20537.5	20297	53172.1	56304.6	121802	10714.1	12404.7	13190.2	21791.3	50915	15538.9	54164.9	662.607	19109.7
P51432	Plcb3	1-phosphatidylinositol 4,5-bisphosphate phosphodiesterase beta-3	0.005	0.005	340.75	0.005	2803.32	3520.06	1508.95	1638.49	3821	2476.61	4089.52	0.005	0.005	0.005	0.005	1175.23	2482.59	0.005	1854.06	2506.28	1588.39	1416.17	1405.54	0.005	1599.74	676.725	0.005	3705.77	4892.84	0.005	2234.48	0.005	2084.9	0.005	0.005	1478.11
P51655	Gpc4	Glypican-4	763.759	0.005	215.279	2340.77	4168.94	2046.57	3679.37	6048.39	5331.73	12710.6	8483.46	6610.68	0.005	0.005	9.79041	501.238	1257.24	1369.27	7159.17	7661.37	7400.37	7427.56	5290.14	4992.78	2287.33	2264.73	0.005	2712.42	3146.9	1196.52	9327.88	8328.48	8575.61	10802.2	12657.5	8054.45
P51660	Hsd17b4	Peroxisomal multifunctional enzyme type 2	3499.03	2655.54	3680.65	2636.5	5794.22	5507.2	4710.47	5414.32	6151.93	5222.08	5718.7	5376.85	4817.55	672.658	2207.89	3896.41	5186.25	3761.15	6432.87	7369.3	5618.2	6306.02	4633.45	4693.12	7150.06	7182.27	4517.14	7442.35	8023.99	7106.69	7084.48	7677.79	13096.2	5729.97	8957.5	10846.2
P51791	Clcn3	H(+)/Cl(-) exchange transporter 3	1247.03	1983.94	1755.24	341.61	2461.23	1901.56	1109.84	1769.07	1396.78	432.276	1292.59	523.897	859.373	63.4746	609.934	1314.69	1757.61	960.118	1603.19	1493.7	1037.7	1307.67	561.844	574.016	2415.99	1423.36	0.005	1999.07	1483.66	575.144	887.717	0.005	846.39	1479.26	649.909	1137.3
P51827	Aff3	AF4/FMR2 family member 3	2723.87	1566.01	3308.34	7269.07	1445.87	2243.96	1461	1716.31	1914.96	1359.4	1951.13	1648.77	2188.9	4110.66	3518.99	2665.17	3433.44	2886.41	2914.8	3147.45	3653.64	3221.01	3266.35	4102.9	2951.76	3156.8	3112.19	3226.99	3356.1	3465.63	2523.74	4597.36	3612.78	476.074	1616	4087.23
P51830	Adcy9	Adenylate cyclase type 9	6609.32	6949.61	6275.98	4101.35	5375.88	7972.22	2130.52	2505.99	3491.89	2683.62	2294.94	2748.62	2991.37	3153.89	6208.94	9215.17	7372.93	5345.94	5676.88	4809.58	3183.53	2660.87	1928.48	1845.67	6754.1	6214.78	2688.07	6753.1	6007.97	4072.1	3743.13	1081.72	1610.37	1590.41	664.104	1730.09
P51855	Gss	Glutathione synthetase	10374.3	7234.69	5233.9	13959.7	8455.58	8631.83	15538.6	14248.6	11516.3	15101.6	15004.8	17501.2	4640.88	9688.12	8597.33	5610.82	7001.27	4926.17	7001.4	11481.1	9572.78	8055.13	9064.93	6266.67	8477.49	10827	11545.7	8688.81	12318.8	7623.06	12104.2	12080.3	11447.9	20827.9	12680.7	9001.26
P51859	Hdgf	Hepatoma-derived growth factor	12501.5	4784.83	14640.4	5304.66	1513.63	971.634	10769.2	20210.1	5973.61	24821	10922.3	19757.4	27592.5	41687.8	173.718	2087.18	1507.01	467.685	2844.23	6734.09	2711.43	7161.21	14814.9	10356.7	5954.87	9305.5	12984.5	0.005	1436.31	5919.94	4997.1	6692.61	5016.11	15489.2	10504.2	9011.76
P51863	Atp6v0d1	V-type proton ATPase subunit d 1	118949	132787	92138.9	160187	130063	145623	152030	121044	148031	129029	161524	148823	114332	89101.8	163268	141911	130220	161960	151374	113036	159137	156359	102555	101063	131870	144562	96129.4	161306	143075	121503	158468	99401.4	124911	146304	168559	125047
P51880	Fabp7	Fatty acid-binding protein, brain	9077	7319.25	6445.96	42010.7	15581.7	11116.3	22497.5	12334.4	20009.6	26210.2	39443.2	22638.7	84306.5	20594	12699.5	5046.29	4096.76	5059.64	3740.26	7448.98	8794.13	10345.9	11670.4	9170.38	21338.4	46652.2	286498	30422.9	52219.7	47599.4	65987.7	165041	120491	141338	765664	55256.7
P51881	Slc25a5	ADP/ATP translocase 2	252208	360813	274767	242456	467446	364098	432453	374927	472757	454509	403090	458849	424323	128404	513197	329886	298526	392381	392232	212090	339589	391791	333724	360095	263106	334781	455475	339185	418992	385549	386348	486597	361537	408002	630511	397450
P51910	Apod	Apolipoprotein D	0.005	0.005	186.226	6057.38	0.005	0.005	370.005	0.005	588.54	0.005	0.005	0.005	0.005	4973.95	0.005	589.647	1090.64	441.669	1173.52	439.592	257.787	383.332	1350.2	2065.81	2166.16	905.532	0.005	507.114	9522.74	7093.05	3293.93	1527.71	4812.2	1474.22	0.005	2325.1
P52196	Tst	Thiosulfate sulfurtransferase	5141.55	3705.65	4359.32	9879.78	16011.4	10736.5	16854.7	10920.5	17332.9	15074.8	15670.1	13719.7	2076.99	2292.63	5654.97	5820.26	7953.05	13100.6	13404.3	9243.58	14518	12385.7	12150.5	12087.7	8627.78	7534.42	9787.37	16926.3	17948.1	20644.1	18538.5	16513.8	22649.4	16216	15442	19400.4
P52332	Jak1	Tyrosine-protein kinase JAK1	0.005	0.005	0.005	0.005	0.005	0.005	0.005	0.005	0.005	0.005	0.005	0.005	0.005	0.005	0.005	0.005	0.005	0.005	0.005	0.005	0.005	0.005	0.005	0.005	0.005	0.005	0.005	0.005	0.005	0.005	0.005	0.005	0.005	0.005	0.005	0.005
P52479	Usp10	Ubiquitin carboxyl-terminal hydrolase 10	1429.82	0.005	1758.25	0.005	0.005	0.005	343.487	1304.77	678.476	1780.66	957.724	0.005	4446.65	942.15	1689.16	0.005	0.005	228.141	394.729	4329.63	1760.63	2390.68	0.005	0.005	6931.84	9803.56	11890.4	592.269	454.72	0.005	1292.27	546.631	1102.04	3225.94	0.005	2094.03
P52480	Pkm	Pyruvate kinase PKM	692664	770864	541600	862220	720924	679130	653576	605112	646589	757362	628743	731561	739676	715953	795146	741080	704319	678850	678205	598497	644350	686432	558768	602582	591088	753256	900888	749940	771170	752383	706084	823674	607107	901720	869478	578835
P52482;P52483;Q91W82	Ube2e1;Ube2e3;Ube2e2	Ubiquitin-conjugating enzyme E2 E1;Ubiquitin-conjugating enzyme E2 E3;Ubiquitin-conjugating enzyme E2 E2	0.005	0.005	0.005	654.305	0.005	0.005	0.005	949.141	0.005	0.005	0.005	0.005	1153.83	3538.42	715.76	245.157	0.005	0.005	0.005	0.005	0.005	0.005	0.005	1455.95	0.005	0.005	0.005	0.005	0.005	0.005	562.145	0.005	0.005	0.005	0.005	0.005
P52503	Ndufs6	NADH dehydrogenase [ubiquinone] iron-sulfur protein 6, mitochondrial	4916.18	2947	7339.07	15498.1	10589.4	9205.44	8747.78	7086.56	13570.1	6980.75	6965.51	6449.39	4512.15	5452.86	4060.45	9179.49	6954.49	7250.38	12836.2	4955.32	6867.67	8261.67	8024.25	6168.47	4482.35	6229.5	4330.67	6870.82	5519.04	8585.37	8525.17	13854	7009	6645.46	4950.44	7251.14
P52623	Uck1	Uridine-cytidine kinase 1	1175.54	427.434	537.481	0.005	600.892	515.264	960.571	561.908	498.593	2395.05	242.357	547.32	0.005	1619.42	1.94247	393.926	469.875	193.858	760.708	875.64	830.398	717.445	431.953	0.005	855.172	322.477	1.86859	555.295	0.005	410.535	815.46	796.676	893.09	1096.96	876.776	1030.5
P52760	Rida	2-iminobutanoate/2-iminopropanoate deaminase	27004.4	21237.2	23165.9	82842.4	35474.8	33847.7	43595.5	39092.7	47110.3	40770.1	37281.6	41622.5	10887.1	35041.7	2512.97	26074.4	26378.7	17529.5	48375.5	31973.9	31137.3	48308	28914.6	28915	43463.7	46593.8	46878.2	43654.6	60315.7	51894.7	68631.5	94850.4	82729.4	78371	77548.7	49874.1
P52825	Cpt2	Carnitine O-palmitoyltransferase 2, mitochondrial	215.668	260.071	0.005	0.005	714.87	1667.92	1255.34	905.566	2143.37	1482.97	1298.24	2652.72	0.005	0.005	0.005	639.804	946.595	427.648	1570.78	1573.7	1142.11	1330.42	797.66	794.187	1832.87	1700.54	744.474	3075.14	2828.81	743.957	2572.87	2.11412	2575.89	1826.99	1897.66	2492.34
P52912	Tia1	Nucleolysin TIA-1	0.005	0.005	0.005	0.005	0.005	180.956	0.005	0.005	0.005	0.005	0.005	0.005	0.005	0.005	0.005	0.005	0.005	0.005	0.005	0.005	0.005	0.005	0.005	0.005	0.005	0.005	0.005	0.005	0.005	0.005	0.005	0.005	0.005	0.005	0.005	0.005
P53026	Rpl10a	60S ribosomal protein L10a	45707.4	41898.6	40086	12618.9	8958.79	6956.7	31810.5	28387.4	11745.9	36648.2	33395.6	31081.7	103914	87730.5	72266.2	7973.5	7190.67	6918.08	13931.9	36636	34874.5	35549.6	27574.3	27964.1	54829.3	80154.1	146083	10676.8	12047.9	15357.9	27416.3	46350.8	33190	45708	51099.9	38362.7
P53395	Dbt	Lipoamide acyltransferase component of branched-chain alpha-keto acid dehydrogenase complex, mitochondrial	3331.09	3345.3	5587.01	5556.71	7875.48	6817.19	7833.88	8828.43	9045.14	7800.25	7342.02	9529.97	3638.99	1693.68	4309.42	4371.36	5896.88	3525.78	6158.88	6575.82	6579.66	7098.21	7106.01	7142.12	5257.8	5783.75	7688.06	6964.15	7553.14	5442.87	7264.51	9057.01	6300.23	19431.2	4179.58	7256.35
P53612	Rabggtb	Geranylgeranyl transferase type-2 subunit beta	5506.22	3351.62	5194.07	17300.8	4683.78	7228.62	5534.4	5201.52	5641.58	5610.21	4882.18	2213.9	4905.61	11170	4640.66	4840.94	5269.76	6490.88	5531.93	4342.22	3723.31	5249.09	4764.13	5890.03	4227.7	7242.58	5382.38	5517.67	6920.9	7947.56	6959.75	5409.51	7866.79	4527.64	7702.91	5377.37
P53702	Hccs	Holocytochrome c-type synthase	113.693	1.07716	0.005	0.005	465.002	228.765	0.005	485.375	295.941	771.784	0.005	0.005	0.005	0.005	0.005	0.005	502.097	0.005	443.129	0.005	0.005	0.005	414.273	237.924	0.005	0.005	0.005	71.3022	0.005	205.94	0.005	1.58935	0.005	0.005	0.005	0.005
P53810	Pitpna	Phosphatidylinositol transfer protein alpha isoform	6313.07	9096.44	11592.6	4885.65	7167.65	10101.5	6322.35	7131.41	8446.68	7015.71	7223.34	12669.6	5113.64	3430.74	6189.63	7964.83	8093.12	7384.37	6108.36	4131.81	6721.33	6863.5	6986.59	8023.35	8222.25	5070.57	2779.32	7831.6	4839.75	4915.97	7110.53	6096.28	6826.31	5027.27	3480.4	6694.82
P53811	Pitpnb	Phosphatidylinositol transfer protein beta isoform	9805.2	7075.74	16822.4	19864.3	12254.7	13431.8	7388.77	8658.74	10703.4	8489.36	9064.63	7216.83	3551.31	13609.4	12439.8	12057.6	12289.5	13024.7	12340.8	7759.91	9691.67	12730.2	9126.75	9635.66	11974.4	7967.94	993.39	11979.2	6244.33	6733.95	13355.6	5356.99	10700.3	4979.36	5302.65	10862.1
P53994	Rab2a	Ras-related protein Rab-2A	25224.1	29713.5	27765.7	7675.34	32237.1	36013.6	18646.6	29994.2	25580.5	20446	27154.7	28141.9	20207.8	8050.24	17418.5	22407.7	26995.5	18231.8	22706.7	29916.1	21482.3	21207.2	12815	9630.08	44740	29038.9	28335.4	39859.8	29323.8	17800.4	28073.5	17964.5	23026.3	27789.8	8140.52	24097.3
P53996	Cnbp	CCHC-type zinc finger nucleic acid binding protein	2546.14	932.969	5679.16	533.722	1241.37	2693.96	3734.49	7057.89	3946.02	5756.98	4699.02	859.758	3690.12	1485.65	2501.12	981.059	1404.09	1357.21	1663.93	3465.31	3951.44	3792.32	3691.43	2156.84	5844.85	2517.47	618.102	4724.41	1561.29	1659.68	4938.96	154.151	3857.05	1645.53	571.028	6234.29
P54071	Idh2	Isocitrate dehydrogenase [NADP], mitochondrial	15014.3	19464	20315.1	26386.2	43945.6	36913.1	32919.8	34978.2	41745	35135.3	29382.5	33386.9	20994.4	10095.7	23794.8	26588.8	29053.8	33076	39780.5	21199.7	29740.8	30519.7	40950.6	39685.3	15407.5	13867	29334.9	31963.5	31416.2	53386.6	30573	31392.6	47177.4	20353	47425.7	48192.1
P54116	Stom	Stomatin	1046.92	0.005	0.005	478.49	3371.06	2527.06	1719.23	1761.4	2603.64	0.005	3074.83	2211.52	471.264	0.005	1376.87	1980.32	3142.84	2632.03	2982.33	2425.62	1758.44	1580.17	1798.64	1413.18	4340	6135.11	4857.55	6809.79	6358.27	2804.86	6254.47	7426.91	7037.57	5206.41	9574.69	7801.23
P54227	Stmn1	Stathmin	11195.5	11951.6	14797.9	52061.7	22649.3	16109.5	21887	17981.6	26299.4	18497.8	21660.2	23035.7	14472.3	15306.9	12630.6	11738.9	16013.6	20027.4	22931.4	16261.8	18976.7	19520.2	19774.8	20068.9	9235.13	12269.2	12902.8	14582	18273	25213	25272.4	22510.3	25031.6	16304.5	27374.4	21743.5
P54285	Cacnb3	Voltage-dependent L-type calcium channel subunit beta-3	1250.64	1265.04	1613.65	6436.82	1380.29	1854.92	1215.5	1027.72	1615.29	671.592	611.927	68.2137	12.621	1094.17	7.28593	1307.07	975.777	405.426	1201.17	543.924	658.404	727.946	528.897	503.783	683.315	110.719	0.005	1166.4	505.513	688.405	726.253	617.488	771.65	79.6106	45401.1	299.135
P54728	Rad23b	UV excision repair protein RAD23 homolog B	13694.6	15793.8	18760	23355.5	11798.3	12824.8	11196.1	11142.3	15866.8	11141.8	8691.62	12268.5	33108.1	26950.9	6244.39	18079.1	17239.8	11304.9	15621.2	15148.9	10162.1	14822.1	15932.7	18851.7	10196.8	9359.42	19703.8	7987.49	7904.03	14039.3	9489.94	8846.16	12773.4	10272.9	11729.7	11874.6
P54731	Faf1	FAS-associated factor 1	1543.28	2456.07	3056.67	4301.65	2389.54	2498.57	922.482	2869.32	2755.44	4877.01	2290.22	1952.79	0.005	2001.93	0.005	2163.83	2420.61	2152.11	2687.84	2374.79	2627.21	2727.1	2686.02	2514.49	2632.03	1601.07	2015.04	1781.97	1945.38	2571.88	2139.07	1412.99	1159.63	0.005	2749.98	2790.09
P54754	Ephb3	Ephrin type-B receptor 3	0.005	0.005	0.005	263.636	0.005	0.005	0.005	0.005	0.005	0.005	0.005	0.005	0.005	0.005	0.005	0.005	63.5063	0.005	0.005	0.005	0.005	0.005	0.005	0.005	0.005	0.005	0.005	0.005	0.005	0.005	0.005	0.005	0.005	0.005	0.005	0.005
P54763	Ephb2	Ephrin type-B receptor 2	1845.84	605.955	1234.32	4282.61	2241.3	3622.41	1911.99	1940.62	3698.15	1639.41	2218.66	491.564	699.572	644.487	2.62422	1570.5	1635.42	1727.27	2006.27	1419.56	1388.13	1940.62	740.04	864.957	1979.42	961.058	14.4334	3287.48	2076.58	1724.6	2734.77	3.45754	905.623	55.4612	875.659	981.571
P54775	Psmc4	26S proteasome regulatory subunit 6B	17598.8	21055.7	17990.6	13339.2	17089	18551.8	15120.4	23070.3	20946	19778.8	17681.2	18904.5	34814.9	16702.3	21033.9	14793.8	15882.9	10153.7	18928	17222.9	11406	14718.3	16877.8	16133.1	18719.2	17832.2	32039.6	14461.6	13735.8	14374.9	11744.8	19234.6	12710.9	14167.2	19400.2	14155.2
P54818	Galc	Galactocerebrosidase	1059.2	0.005	1348.86	0.005	0.005	3021.84	0.005	0.005	3792.61	0.005	0.005	0.005	1934.58	6582.28	0.005	0.005	2038.48	0.005	563.023	5562.74	7115.97	0.005	552.592	0.005	8691.04	2285.61	0.005	0.005	3696.87	0.005	12092.8	0.005	0.005	1176.98	0.005	6995.9
P54822	Adsl	Adenylosuccinate lyase	2685.66	2693.66	2396.86	5101.92	3701.72	3656.67	4791.16	6032.56	5221.21	4443.18	4974.9	3503.03	1661.21	2951.74	1264.68	2076.59	3176.87	2151.4	3817.93	4693.81	3533.4	4162.37	2819.26	2206.94	3092.88	1619.7	1987.77	3275.47	3276.33	2713.92	5046.9	2764.73	3634.55	3668.06	6392.1	4379.28
P54823	Ddx6	Probable ATP-dependent RNA helicase DDX6	8720.82	9269.34	5792.44	1547.66	3873.41	4447.85	6083.58	9889.8	4414.73	9718.72	8766.16	10719.1	19500.1	8236.89	8544.17	3840.95	3134.73	2173.82	3332.43	7444.88	6224.11	7601.1	5890.88	5203.21	9169.36	17340.2	28272.9	3560.69	5258.42	3713.98	4885.61	11653.8	4875.69	7915.63	17789.2	7759.61
P54923	Adprh	[Protein ADP-ribosylarginine] hydrolase	3656.02	2390.65	3064.91	1149.25	2891.74	4109.03	2396.7	3264.9	3748.62	4038.61	1811.84	1539.23	5236.56	1279.78	1210.23	4826.15	3983.99	3159.43	4668.93	2737.92	3001.65	3254.77	2954.46	4984.94	3432.11	3969.62	3601.64	3141.31	4043.19	3760.29	2397.62	2957.79	3867.06	1945.74	2194.7	4003.9
P55012	Slc12a2	Solute carrier family 12 member 2	1554	193.129	1468.87	11858	2646.82	2331.94	921.423	2053.5	3385.58	1416.31	1288.53	221.117	1.06579	5507.91	2019.13	1576.75	2149.17	2419.06	2782.64	2322.4	1751.71	1247.73	2211.38	1216.03	986.773	302.133	0.005	2121.46	2861.84	3203.03	1970.67	1552.51	4053.33	425.751	2705.99	2032.68
P55066	Ncan	Neurocan core protein	182552	170609	124126	262325	203290	202320	175873	182286	253457	137653	199589	167792	130102	265169	161624	165633	163778	173600	151305	94581.7	131207	157230	93980.3	101569	194672	196060	146686	280698	259099	203194	370497	227290	218439	152819	294998	203842
P55088	Aqp4	Aquaporin-4	0.005	0.005	432.541	1074.63	3789.74	2407.81	1386.05	2168.81	3942.04	1185.9	1187.85	2.17694	0.005	0.005	0.005	887.024	1196.05	0.005	2680.48	609.407	208.971	334.432	1545.33	1813.65	82.5983	0.005	0.005	523.914	0.005	711.467	1207.97	8.32475	235.724	0.005	0.005	559.18
P55096	Abcd3	ATP-binding cassette sub-family D member 3	398.278	474.34	955.71	0.005	757.119	641.722	831.066	527.402	595.914	954.811	594.85	0.005	0.005	0.005	0.005	644.811	519.168	523.3	862.796	822.72	1001.72	719.805	1070.95	1098.79	1015.98	0.005	0.005	1051.47	0.005	1003.94	1059.92	8.32933	1891.19	0.005	0.005	1574.41
P55200	Kmt2a	Histone-lysine N-methyltransferase 2A	40616.8	59081.8	41790.7	45305.1	47372.4	40096.5	56454.3	56639.9	49811.8	59185.5	57593.8	76334.7	48330.5	48568.3	65191.8	47486.1	46591.9	55349.5	47100.2	55019.7	63963.6	65069.4	59714.6	75574.4	44545.4	68332.5	69790.6	53855	59669.8	52096.1	51319.7	106660	69974	66192.8	73242.2	61800.8
P55258	Rab8a	Ras-related protein Rab-8A	0.005	0.005	71.1124	0.005	0.005	0.005	0.005	0.005	0.005	0.005	0.005	0.005	0.005	0.005	0.005	0.005	61.3963	0.005	133.548	90.2656	63.4373	0.005	94.1495	0.005	34.4657	0.005	0.005	4.52868	0.005	0.005	0.005	0.654107	0.005	0.005	0.005	41.3002
P55264	Adk	Adenosine kinase	4236.18	5409.58	4347.65	5513.48	7258.91	5770.82	2061.72	9869.36	9732.47	9701.55	8395.2	13083.5	10474.3	4696.86	0.005	3236.23	4154.29	956.215	6467.39	5078.45	3662.74	5382.25	8960.24	5901.22	5907.45	6022.26	8572.74	5437.06	9629.44	8576.67	6493.28	11394.1	8572.98	9772.63	8844.37	7239.94
P55288	Cdh11	Cadherin-11	4493.7	2249.08	3226.48	10769.4	3842.89	4202.21	2039.12	1204.44	2563.75	1249.78	1369.6	1029.29	2085.21	2933.89	3024.56	4132.47	4382.09	3241.86	2767.92	2292.87	1216.83	1021.69	585.513	1292.34	3562.33	3322.36	2770.29	4465.63	4095.19	4542.5	2602.97	1555.4	2445.84	2174.21	1497.49	1581.71
P55302	Lrpap1	Alpha-2-macroglobulin receptor-associated protein	3535.35	2451.2	3770.45	3615.96	1062.19	1494.6	2563.02	3669.55	2428.34	3725.39	2293.67	3348.39	6854.52	5994.05	3111.35	1221.97	1386.57	634.526	2570.75	4057.79	4576.88	3471.69	5429.15	5753.35	3869.72	3661.98	5636.49	1258.41	866.163	1460.45	2591.65	1805.06	3791.35	1582.52	1683.07	3627.49
P55772	Entpd1	Ectonucleoside triphosphate diphosphohydrolase 1	2523.98	0.005	0.005	9663.35	2489.84	2801.82	2598.41	0.005	3847.03	0.005	0.005	0.005	0.005	3237.58	0.005	0.005	2456.77	1584.2	1007.88	1673.35	1077.04	0.005	0.005	0.005	1827.71	0.005	0.005	2937.24	0.005	1988.71	3813.59	0.005	1366.61	3211	0.005	1730.5
P56135	Atp5mf	ATP synthase subunit f, mitochondrial	17120	13948.5	20808.5	64319.9	12595.6	5076.47	18256.2	4922.55	5382.07	17088.5	6308.64	5644.82	8134.69	6885.38	28651.1	5257.58	4900.54	11004.7	7378.37	6246.05	10128.6	4740.85	20910.8	20455.5	9759.59	19998.5	46229.2	17000.9	8779.77	22692	18553.8	39009.6	25303	48633.5	51578.3	20565.5
P56183	Rrp1	Ribosomal RNA processing protein 1 homolog A	508.666	0.005	1204.46	0.005	0.005	0.005	441.787	724.024	0.005	355.633	0.005	0.005	2066.03	1508.01	0.005	0.005	0.005	0.005	0.005	2048.63	1337.36	1897.9	1004.46	2036.57	1193.81	0.005	1775.22	0.005	0.005	0.005	375.446	967.101	292.146	0.005	474.484	1134.58
P56212	Arpp19	cAMP-regulated phosphoprotein 19	5047.94	4164.88	7019.34	18822	3451.28	5518.62	979.636	4056.34	4305.76	2935.56	2471.19	2784.43	7489.1	6168.05	4260.98	6006.31	4111.42	4495.81	4289.62	2260.89	4688.71	3662.41	6849.69	4806.2	2501.3	1846.81	3448.25	3066.94	2333.83	3891.84	2744.18	2011.88	2962.89	988.165	0.005	2636.18
P56213	Gfer	FAD-linked sulfhydryl oxidase ALR	695.957	1079.12	2257.08	23493.2	1741.39	4061.98	6074.61	2045.17	5398.83	7205.69	5776.15	0.005	0.005	2658.46	0.005	1362.63	2111.36	4506.53	2634.43	2401.1	3945.82	2908.54	3348.72	2163.35	2765.62	4753.41	0.005	3572.89	4582.26	3665.39	4240.32	1957.92	4559.7	6735.67	8730.23	5390.2
P56371	Rab4a	Ras-related protein Rab-4A	5776.94	5222.88	6088.54	5150.68	4219.79	5101.56	3622.76	4243.86	3853.94	0.005	3698.89	0.005	0.005	4374.98	6084.42	5866.49	5452.93	4911.61	4793.77	5036.89	6300.55	3881.16	2915.49	1530.8	6454.81	6367.18	10402.9	5045.08	3724.04	5090.24	4480.09	0.005	4762.78	0.005	0.005	5963.8
P56375	Acyp2	Acylphosphatase-2	3681.01	2233.64	3082.79	5353.68	3807.15	3964.76	4347.79	4178.7	4867.75	3988.68	3647.26	3501.9	1062.12	2761.66	1329.03	3207.85	3256.05	1913.2	3758.57	2536.19	2010.56	2466.21	1776.02	1932.47	3137.65	1642.2	1276.17	3163.41	3856.06	3519.44	3154.89	4748.7	2492.89	2505.11	282.604	2314.14
P56376	Acyp1	Acylphosphatase-1	0.005	0.005	0.005	0.005	0.005	0.005	0.005	0.005	0.005	0.005	0.005	1.59968	1.72688	0.005	0.005	0.005	0.005	0.005	0.005	0.005	0.005	0.005	0.005	0.005	0.005	0.005	2.68517	0.005	0.005	0.005	0.005	1.7494	0.005	0.005	0.005	0.005
P56380	Nudt2	Bis(5'-nucleosyl)-tetraphosphatase [asymmetrical]	5622.2	4283.75	2810.56	3577.34	8435.13	7939.41	3120.19	6178.34	7587.83	5661.77	7283.97	3806.3	1970.67	0.005	120.984	4229.76	4322.33	3513.59	3834.88	4117.47	2864.27	4610.26	2040.88	1400.22	6818.9	6677.43	2439.52	7525.88	9835.68	4101.07	6192.32	3685.05	5789.57	5655.79	6233.68	4093.64
P56382	Atp5f1e	ATP synthase subunit epsilon, mitochondrial	45158.1	57232.8	16972.3	9976.47	89314.8	62380.7	83386.2	55932.9	71828.3	71729.1	165609	75847.2	44892	9058.17	61559.1	11722.2	21249.8	59078.9	20614.9	45123	47337.7	64288.7	8560.32	38282	90950.8	110730	66179.1	129491	123847	47184.3	103368	63761.7	60921	112513	112890	62074.4
P56387	Dynlt3	Dynein light chain Tctex-type 3	10495.5	5094.7	2102.26	4049.4	17247.3	22234.4	9563.9	13679.9	16668.6	8490.99	10412.1	816.035	47.8968	1529	3380.67	5787.79	5435.23	1978.22	5334.6	5029.38	1276.42	4007.85	973.253	1633.58	13967.8	335.912	153.834	17336	7232.83	2559.2	13539.3	5202.21	2006.49	5945.53	4171.79	3073.73
P56391	Cox6b1	Cytochrome c oxidase subunit 6B1	115662	128765	139246	313220	177998	159025	176399	155473	205385	178557	154419	191130	190019	160854	176969	162534	122088	188141	180489	77918	151008	165243	170808	208476	98412.6	103053	144995	130262	137900	162751	148412	152173	162630	105733	164186	154188
P56395	Cyb5a	Cytochrome b5	0.005	0.005	73.7576	438.043	421.337	582.905	228.893	36.7502	595.632	210.281	0.005	0.005	0.005	339.395	0.005	327.124	329.579	182.847	553.887	534.051	198.676	290.991	318.925	0.005	259.11	0.005	0.005	156.643	305.045	183.357	0.005	0.005	273.254	0.005	0.005	230.598
P56399	Usp5	Ubiquitin carboxyl-terminal hydrolase 5	27396.9	24991.8	25857.4	62507	25449.8	29159.4	25248.5	23464.8	28141.7	26567.5	25784	25050.4	21609.8	41742.9	28763.5	26212.5	26496	27103.9	23813.9	25276.3	23832.7	23772.1	25626.3	22425.5	23839.4	30795.1	29763.8	24402.2	27315.5	27430	26153.6	18557.9	22960.1	26081.9	31079.8	21271
P56480	Atp5f1b	ATP synthase subunit beta, mitochondrial	427012	469139	446939	1.01603e+06	701711	508811	610468	553903	618555	510317	698256	550271	481950	407647	515463	462451	593961	697899	576346	643138	663529	643034	528922	558807	572826	613209	816254	725104	673562	606138	768690	696212	614685	973923	813827	617970
P56546	Ctbp2	C-terminal-binding protein 2	31905.4	37171.5	30524.3	44654.7	30857	39224	30984.1	34075.4	33192.8	32533.4	39930	53320.9	36340.4	45502.2	38724.2	30850.7	29607.3	30428.7	24681.5	22762	29361.8	26145.7	29363.6	23090.8	30312.5	43894.9	34210.8	30991.5	35861.9	24013.4	25788.4	34916.9	22047.9	29899.3	39436	22360.6
P56564	Slc1a3	Excitatory amino acid transporter 1	2736.92	6378.96	5528.88	1320.15	6064.25	2983.36	932.043	5048.44	4596.08	4601.7	1659.02	5323.71	3161.9	12.8669	2480.46	2119.85	1735.25	1364.18	3749.69	1951.51	1636.77	2156.01	2737.11	2935.15	1818.23	280.005	1511.1	3009.11	1696.15	4449.34	3055.42	4697.93	5441.34	178.733	0.005	3943.62
P56565	S100a1	Protein S100-A1	312.101	0.005	148.333	849.586	258.116	0.005	0.005	0.005	0.005	0.005	0.005	0.005	0.005	0.005	1.01245	0.005	0.005	0.005	606.935	0.005	0.005	0.005	119.708	143.038	0.005	0.005	2.3782	0.005	0.005	1416.31	0.005	1.94699	0.005	0.005	0.005	83.6842
P56695	Wfs1	Wolframin	76074.7	78880	70822.2	53023.8	31362.7	21260.4	782.352	531.29	1190.36	531.66	875.284	994.381	120272	65625.3	88706.2	23362.2	32923.4	37591.4	1513.48	1471.66	1070.89	919.966	561.343	953.798	39203.8	68701.4	100649	23485.8	27015.7	22721.7	2137.57	1100.74	1513.18	343.357	3139.73	1452.22
P56812	Pdcd5	Programmed cell death protein 5	3146.12	2526.36	4074.52	5848.56	2792.41	3477.99	1866.79	2300.88	2558.6	1971.78	2369.27	1494.27	2032.64	1992.46	18.1385	1968.7	2611.27	1234.31	2014.45	2335.05	2252.81	1721.37	2331.11	2270.21	2975.74	120.146	1452.09	2667.8	1288.29	1538.33	1541.76	107.169	2017.74	286.498	44.8115	2328.13
P56873	Znrd2	Protein ZNRD2	0.005	3204.29	6827.15	16406.8	3269.74	3405.53	4787.66	3530.74	4730.98	2996.93	0.005	4583.92	6431.78	9355.04	0.005	4328.27	6318.66	7319.26	4353.64	4085.74	3578.22	3509.2	4770.6	5907.99	4588.07	0.005	1298.06	5100.64	5963.84	4139.99	1591.27	353.006	0.005	2106.05	1690.88	0.005
P56959	Fus	RNA-binding protein FUS	45585.8	44451.1	67110.8	16963.9	5209.62	6772.56	33413.5	51277.8	16041.3	66186.8	28002	61105.4	123221	97352.9	40671.6	4996.33	4800.16	1698.29	13214	27098.3	20140.3	34044.4	48815.1	47053.1	28331.3	40161.8	131794	3198.02	3113.63	10783.7	22351	52739.6	26049.9	39892.8	48215.7	37189
P57716	Ncstn	Nicastrin	3502.71	3195.34	3680.52	1989.28	5181.66	4356.45	5612.04	7067.16	5556.71	4581.28	6488.62	4856.65	2099.74	1281.95	3685.47	3390.4	4511.6	3883.91	5071.62	7679.34	5142.94	5132.06	4683.6	4532.28	6986.5	7833.65	7560.36	6997.79	8627.42	5369.06	6660.12	9804.68	8808.36	11422.6	9305.54	7424.81
P57722	Pcbp3	Poly(rC)-binding protein 3	2317.58	1147.79	1853.27	321.195	561.067	1124.7	2454.47	4363.72	1649.34	3815.96	3389.15	3366.42	2626.05	5170.29	3.21949	521.495	595.908	198.306	1237.07	3474.36	2405.56	2632.9	2481.56	1565.32	3752.11	4553.89	3588.44	371.131	887.498	171.909	2696.46	1883.62	2568.92	4285.45	8307.47	3693.78
P57746	Atp6v1d	V-type proton ATPase subunit D	29872.5	33770.2	30916.9	34554.4	32574.3	50546	26954.7	36300.4	40647.9	27194.7	39951.5	41836.8	28905.9	29906.5	9410.6	36035.7	36786.8	29497.9	27486.4	26164.5	26744.2	22388.3	22229.9	16952.4	30845.6	17861.4	18433.3	41148.4	25249.4	19361.3	27555.5	18298	15016.4	21947.2	10462.9	15893.3
P57759	Erp29	Endoplasmic reticulum resident protein 29	12738	13242.5	13371.9	10429	4285.1	5731.58	10394.4	11367.2	6763.47	10763.6	9241.15	8722.15	32372.8	20942.4	25503.9	5702.11	4638.77	4176.39	6529.91	8729.73	8388.71	10440.4	9100.16	7314.39	14515.6	24492	47181.1	5715.65	8097.35	6832.4	8779.63	14330.5	9666.26	8780.54	19799.4	10637.5
P57776	Eef1d	Elongation factor 1-delta	15715.3	17797.8	19781.9	4826.48	8605.15	6796.31	11979.3	11669.4	8099.21	16352.7	10573	13106.9	35753	17222.2	24356	6198.52	7205.13	7726.71	8910.49	18180.2	15543.5	15901.7	15388.2	16212.6	21828.7	22714.2	55269.1	10955.5	10006.1	15198.1	15991.8	29026.6	27015.1	20063.4	20452.5	25813.9
P57780	Actn4	Alpha-actinin-4	8408.01	10870.5	9686.09	11720.7	15590	13040.3	14667.8	16128.8	16243.7	15786.9	12590.6	16051.9	4978.97	5736.3	7729.46	10677.6	12420.9	9924.23	12587.8	13218.2	10382.8	12230.7	14831.7	16772	7537.2	6298.48	15919.6	10976.2	12075.1	16646.8	13601.9	20600.3	16783	18978.8	18951.5	15523.9
P57784	Snrpa1	U2 small nuclear ribonucleoprotein A'	5023.73	5323.35	9979.14	0.005	357.319	367.041	5552.67	9978.4	1788.06	5557.6	5892.08	5782.97	22195.9	8997.37	2264.27	0.005	490.387	168.812	2124.66	6799.59	5775.47	9350.58	8611.66	8277.45	6493.49	9489.99	25404.1	448.043	394.813	493.852	4372.31	4846.42	5798.86	6281.34	8303.88	10650.5
P58021	Tm9sf2	Transmembrane 9 superfamily member 2	3889.76	3681.7	4913.19	0.005	0.005	0.005	976.081	3346.35	733.286	2731.99	2979.27	3757.48	22414.1	10125.3	9734.29	0.005	614.605	0.005	1513.41	3202.62	3346.53	3485.94	2957.23	4056.78	8191.69	9294.86	23433.5	0.005	0.005	0.005	2140.18	1768.47	1709.71	1300.85	2024.51	2604.97
P58044	Idi1	Isopentenyl-diphosphate Delta-isomerase 1	0.005	0.005	100.347	0.005	77.3446	296.17	0.005	0.005	0.005	0.005	0.005	0.005	0.005	0.005	0.005	101.664	0.005	0.005	303.604	52.9183	0.005	98.9191	0.005	0.005	0.005	0.005	0.005	0.005	0.005	0.005	0.005	0.005	0.005	0.005	0.005	0.005
P58069	Rasa2	Ras GTPase-activating protein 2	0.005	0.005	0.005	0.005	0.005	0.005	0.005	638.236	0.005	0.005	0.005	0.005	0.005	0.005	0.005	0.005	347.976	0.005	0.005	433.286	232.153	0.005	0.005	0.005	502.751	0.005	0.005	443.676	0.005	0.005	354.492	0.005	0.005	0.005	0.005	0.005
P58158	B3gat3	Galactosylgalactosylxylosylprotein 3-beta-glucuronosyltransferase 3	906.156	0.005	1033.1	0.005	0.005	0.005	0.005	0.005	0.005	0.005	0.005	0.005	1238.38	547.298	0.005	0.005	0.005	0.005	0.005	872.63	114.574	147.339	0.005	0.005	1192.11	1624.45	2222.95	0.005	0.005	0.005	0.005	0.005	0.005	0.005	0.005	0.005
P58252	Eef2	Elongation factor 2	53984.6	65068.1	59637	49926.7	54476.1	68730.2	59735.4	64640	56825	79768.4	64264.7	68694	78386	61076	56342.6	68193.2	57296.9	48120.6	70181.9	77267.3	74859.9	68752.5	87890.3	76619.6	60828	60787.4	81542.6	62027.7	55551.8	56594.9	55795.1	72729.4	67209.9	67017.9	69382.9	55725.2
P58281	Opa1	Dynamin-like 120 kDa protein, mitochondrial	15256	16094.5	20022.6	12989.1	22669.3	21212.2	16687.7	16954.6	22760.8	17173.6	17997	17853.5	16965.3	8500.06	17944.9	21026.8	19039.9	23113.9	20573.8	14574.9	18924.9	17723.7	20146.8	19742.4	17614.6	15750.4	15578.2	21543.7	18468.2	18681.1	16856.4	12947.4	14890.5	12320.9	15953.9	17690.6
P58389	Ptpa	Serine/threonine-protein phosphatase 2A activator	19264.6	18410.9	11910	4284.58	20194.7	21520.9	15515.9	23570.3	20865.7	19910.9	14657.5	17975.3	23922	3576.56	9317.84	15747.2	13486.8	7739.97	14478.8	9258.52	6238.08	10562.5	13431.6	13706.3	10437.7	21776.2	7363.13	12809.9	16636.7	17330.2	8895.7	27659.6	13661.2	26814.5	39972.2	13296
P58404	Strn4	Striatin-4	8107.61	6687.3	7292.14	10735.4	8129.58	9185.84	6296.47	5670.68	7783.19	7541.76	7420.35	5555.45	4467.12	6615.3	5291.57	8783.01	8089.19	8745.74	7215.16	6048.86	7645.02	6914.71	6546.69	7584.95	7523.42	10555.6	5485.4	7156.22	7199.38	7101.38	6838.41	7553.99	7756.06	7306.38	8927.54	6471.28
P58501	Paxbp1	PAX3- and PAX7-binding protein 1	0.005	498.264	862.9	0.005	0.005	0.005	0.005	821.876	0.005	918.413	0.005	944.154	1507.94	0.005	0.005	0.005	0.005	0.005	0.005	1633.52	895.285	982.534	0.005	0.005	1168.48	0.005	5229.92	0.005	0.005	0.005	567.423	0.005	0.005	0.005	0.005	0.005
P58771	Tpm1	Tropomyosin alpha-1 chain	7616.68	8850.32	6868.2	11999.3	14215.6	8624.69	7775.89	6727.78	8713.62	9260.64	7280.75	7891.88	2846.59	4992.7	7744.14	8842.6	12363.8	6822.71	8183.96	8188.33	5697.82	4929.63	7099.64	7220.28	7345.42	3641.72	8678.16	10006.4	6558.74	12146.2	10878	14794.4	7551.51	10534.5	6492.97	7954.85
P58802	Tbc1d10a	TBC1 domain family member 10A	386.956	632.315	816.957	2673.59	750.235	774.157	467.212	343.198	80.707	495.375	0.005	0.005	0.005	0.005	0.005	859.519	887.232	0.005	1272.05	635.516	203.209	406.081	1082.4	1810.56	458.1	360.316	0.005	551.534	496.377	514.191	439.438	0.005	0.005	0.005	0.005	312.027
P58854	Tubgcp3	Gamma-tubulin complex component 3	1904.23	245.104	1810.96	440.946	589.557	1803.58	193.225	1898.62	1557.58	2861.34	2300.71	1530.02	0.005	505.324	0.005	1163.53	1859.67	1217.08	1380.52	1905.61	1356.26	1529.41	1008.86	1119.94	1856.34	1496.67	0.005	2008.05	1888.2	1167.94	910.157	1826.99	1677.58	2405.22	0.005	1694.04
P58871	Tnks1bp1	182 kDa tankyrase-1-binding protein	4794.95	1989.92	5702.9	14345.7	3846.16	4542.98	5067.86	4152.65	4614.11	4962.48	3344.15	3814.96	2860.22	3687.99	2978.33	4213.95	4923.78	3700.89	4731.09	5338.39	5976.34	4374.96	5827.8	5607.57	3653.92	2127.45	5.06785	4243.97	3440.2	4705.47	6208.68	3958.67	6222.88	3756.49	4861.48	6242.19
P59016	Vps33b	Vacuolar protein sorting-associated protein 33B	923.433	1838.69	1809.79	1831.55	1878.41	1620.13	208.516	1875.63	1559.29	1861.6	962.069	296.93	1624.64	649.989	0.005	1648.51	1588.4	583.675	1639.92	1576.6	1081.05	1006.45	1162.16	910.391	1629.55	1508.84	598.8	1598.03	1355.1	1218.06	1070.68	357.447	806.004	3124.24	0.005	1316.4
P59017	Bcl2l13	Bcl-2-like protein 13	2429.37	2007.89	2955.56	14567	4190.22	4443.93	5228.62	4128.3	6048.1	4951.75	3211.44	3591.52	2096.18	4543.21	4084.98	3209.34	3203.11	3025.91	4945.59	4110.69	3310.13	4250.06	4199.19	3747.66	3466.29	2788.26	2582.55	3790.01	4711.53	6314.96	5989.55	1981.01	4389.21	3743.66	6434.36	4490.84
P59108	Cpne2	Copine-2	759.958	0.005	1380.29	0.005	1985.11	2506.35	1602.01	3615.08	3035.56	962.466	2577.35	2903.13	730.607	0.005	0.005	848.287	1967.68	1594.05	2762.99	3237.52	3618.12	2070.84	2538.31	2864.36	2359.02	2306.13	4585.53	3102.57	3336.83	3755.49	3618.25	5690.94	7940.89	3071.92	6192.61	4991.31
P59114	Pcif1	mRNA (2'-O-methyladenosine-N(6)-)-methyltransferase	0.005	472.337	682.026	0.005	0.005	0.005	482.933	2063.29	0.005	2012.85	2194.89	1505.76	2.21067	1674.78	0.005	0.005	0.005	0.005	0.005	1204.17	2145.72	2223.39	2.97018	1460.07	1365.11	973.948	2282.3	312.653	0.005	0.005	1546.43	661.051	1184.51	821.188	3267.31	2958.88
P59281	Arhgap39	Rho GTPase-activating protein 39	5235.41	4332.81	4928.62	8030.58	4710.62	5868.16	3358.95	2955.02	3788.63	2508.49	1801.01	1400.57	3191.4	5933.82	3829.63	5879.61	5374.18	4149.38	3639.63	3575.24	2703.46	3107.26	2094.71	1794.16	4873	4324.42	2152.06	5325.35	5621.77	4170.84	2565.26	993.073	1488.29	1132.56	15.4224	2027.64
P59325	Eif5	Eukaryotic translation initiation factor 5	3374.28	3550.81	4682.73	7649.77	3668.34	3512.33	2830.24	3184.53	3369.55	2904.64	3984.64	2760.2	4595.11	4059.65	5465.58	2876.87	2995.73	3757.25	3498.97	4274.49	5514.4	4426.91	4765.26	4618.13	3831.97	4630.8	4083.86	3273.42	3353.25	3485.66	4133.34	4758.35	5091.24	3350.46	4469.96	5093.79
P59326	Ythdf1	YTH domain-containing family protein 1	2724.66	2895.12	2255.5	5645.83	713.731	896.722	2036.12	2708.58	1114.26	3060.77	2588.73	3447.76	5611.47	1718.55	2871.59	776.72	920.749	656.816	1467.9	4407.72	1933.92	3159.33	2183.34	1854.43	4311.59	6147.02	6005.18	910.736	805.852	0.005	2523.94	1859.26	997.097	5141.24	2744.47	1390.43
P59481	Lman2l	VIP36-like protein	2608.77	2260.74	3986.63	843.704	0.005	0.005	417.396	3949.03	1919.91	1246.33	2481.04	1350.97	9588.69	3138.9	4900.41	0.005	796.551	0.005	1024.05	3257.01	2343.21	2186.5	2168.24	2657.31	5468.23	3097.97	10198.6	547.251	911.24	705.05	1195.66	2628.71	2124.07	1829.12	3363.9	2839.64
P59644	Inpp5j	Phosphatidylinositol 4,5-bisphosphate 5-phosphatase A	3009.97	1595.09	1910.74	9907.1	1254.77	3002.58	1428.45	2604.28	2736.63	1399.05	1451.05	1415.75	2786.6	2716.15	0.005	1240.23	1979.95	1643.75	2098.05	1776.77	2098.25	1606.08	1465.56	1716.85	2187.56	1367.7	2341.26	2133.99	1568.14	2686.67	1307.74	912.33	1756.37	1206.18	903.166	1195.38
P59648	Fxyd7	FXYD domain-containing ion transport regulator 7	67424.7	62591.7	45025.4	201477	56310	71042.9	70215.8	48590.8	67455.4	60965.4	52637.6	71540.6	31521	58122.5	59027.5	63568.6	52631.2	67364.5	41066.8	37433.3	44295.8	39695.8	47797.6	52675	33615.5	49587.2	24977.9	70465	86888.9	76646.9	64081.5	50199.4	40601.1	70290.1	58827.4	36169.4
P59708	Sf3b6	Splicing factor 3B subunit 6	3818.35	4850.3	0.005	768.132	465.719	0.005	3559.4	5886.62	0.005	6523.48	7197.8	5465.99	14907	0.005	5662.37	507.999	770.386	636.24	1533.1	6556.12	4867.16	6024.86	5908.83	7770.65	5426.91	9097.71	17658	709.071	0.005	623.672	0.005	7523.82	3565.89	6531.12	7107.09	0.005
P59759	Mrtfb	Myocardin-related transcription factor B	638.184	1123.51	1692.53	5355.83	433.511	1959.19	1826.55	3040.72	1785.13	1924.06	1469.34	2205.86	0.005	1149.34	0.005	1511.74	1571.87	987.981	2137.22	2396.99	2523.79	2727.62	2544.9	1520.67	1033.64	1291.5	2157.28	653.252	1031.55	1506.37	1995.12	0.005	2795.47	0.005	1753.67	2353.48
P59764	Dock4	Dedicator of cytokinesis protein 4	28343.4	28507.2	27357.7	32010.2	29989.8	36238.6	19095.3	16862.9	26457.9	14408.7	17327.6	17234.8	25026.4	22831.8	35493	34354.7	33694	31466.5	28862.8	21921.5	16943.9	15619	15035.7	14097.2	34672.6	34342.9	35849.1	37879	33678	33679.3	19246.1	13234.9	16412.8	24537.3	19448.2	16007.2
P59808	Sash1	SAM and SH3 domain-containing protein 1	100.113	0.005	59.3597	1320.5	445.832	424.383	0.005	0.005	244.056	0.005	0.005	0.005	0.005	0.005	0.005	0.005	336.09	0.005	157.45	383.767	130.424	0.005	0.005	0.005	61.678	0.005	0.005	497.707	195.425	408.875	0.005	0.005	0.005	0.005	0.005	0.005
P59999	Arpc4	Actin-related protein 2/3 complex subunit 4	166954	265065	70513.6	77728.7	218225	170411	124897	149483	128602	154501	167913	171808	159069	75646.5	177232	143393	146585	133919	94935.1	132195	80202.4	129236	55655.8	52671	161121	193789	210455	177105	183566	126341	130201	167917	95414.8	234017	225050	92096.7
P60041	Sst	Somatostatin	435.183	0.005	760.532	10573.9	2226.22	1224.35	1597.16	0.005	1586.11	862.725	0.005	0.005	0.005	1290.48	0.005	452.422	1939.74	2522.52	886.834	680.885	965.868	514.268	1285.37	804.344	359.412	0.005	0.005	1682.23	2170.35	1958.31	1309.12	0.005	1854.87	0.005	3115.74	954.201
P60122	Ruvbl1	RuvB-like 1	3320.82	4028.03	3943.18	3216.55	2265.11	2289.91	2934.32	3010.43	1964.29	4512.09	3682.84	3192.53	4792.35	3127.62	3810.58	2310.56	2259.01	1743.12	1879.84	4160.86	3444.26	4194.81	3395.2	3436.53	4242.77	4295.39	12652.6	2670.4	2022.61	2589.23	3501.28	4107.09	4268.07	4366.54	2854.65	5004.52
P60202	Plp1	Myelin proteolipid protein	38283.1	39270.7	29609.5	58000.2	116034	139400	83834.5	99617.9	109993	86724.8	63399.3	75137.7	48925.4	58153	98661.9	51057.9	93146	118325	89653.9	90241.5	46320	37915.3	30294.7	38624.4	43077.7	75649.6	26814.4	109289	120247	71636.5	60552.2	113924	54583.3	66593.6	79350	38662.2
P60229	Eif3e	Eukaryotic translation initiation factor 3 subunit E	12767.7	13896.2	12553.8	8051.34	5720.46	5943.78	10225.4	13623.9	7053.47	13872.7	10814.1	9149.55	37905.5	16869.5	17167.1	5477.5	5667.57	4130.28	7423.73	14697.4	11769.4	12879.5	12861.8	13110.7	18988.7	22758.9	37583	5514.66	6324.66	5812.52	9965.37	14960.8	9457.57	14779.4	22475.4	12412.3
P60335	Pcbp1	Poly(rC)-binding protein 1	52080.3	56256.9	58647	32483.7	29442.2	33935.7	53850.6	66608.6	36991.9	61418.8	70157.7	85897.7	104533	75392.7	75800.1	38206.8	30114	29703.2	36614.5	62139.2	56906.4	69195.5	64440.6	73004.3	55339.6	60249.7	129958	31823.7	30571.1	33736	51496.1	92362.9	58770	84302.5	83945.6	56135.2
P60469	Ppfia3	Liprin-alpha-3	18448.7	16829.4	20639.9	29142.5	19890.9	19995.4	15776	13034.4	17014.4	15424.7	12908.4	15567.8	10395.7	18438.5	16568.9	21613	22676.4	19761.2	16883.3	14763.3	13076.7	12422	14914.8	15072.1	13899.7	12201.6	9640.87	18574.6	16415.8	16961.1	13518.7	5784.64	9340	11489.4	8905.91	8707.67
P60487	Pdxp	Chronophin	64173	61027.2	48931.2	95394.4	58537.5	47940.2	70391.1	63257.1	48253.7	62620.4	75089.7	75989.4	62318.4	56958.4	59231	44424	53346.7	50879.1	46693.4	58016.3	50455.2	59186.1	57731	59043.7	48347.4	60596.5	74523.9	47712.2	51150.3	53520.2	62832.8	85318.5	54930.2	100090	91426.4	57236.9
P60521	Gabarapl2	Gamma-aminobutyric acid receptor-associated protein-like 2	19867.3	19853.9	27761.7	22304.6	24363.2	21587	16155.2	20234.4	20615.4	13540.4	12251.7	12051	21163.4	20059.2	13734.8	27458.2	22964.1	7667.28	24329.2	13910.1	7255.48	14934.9	21466.5	22565.6	8488.39	11652.1	29058.6	10488	14082.2	25405.8	9325.22	12452.5	11976.9	9136.39	10821.7	12004.6
P60670	Nploc4	Nuclear protein localization protein 4 homolog	3069.39	1844.28	2319.65	3102.32	2538.25	2223.98	2865.82	3350.9	2519.89	1694.41	1963.62	2015.82	776.402	2775.85	3748.56	1623.7	1822.34	1696.85	1841.48	2798.34	2177.17	2189.2	2196.2	1613.38	2881.94	6505.69	3492.04	2688.88	1934.58	2313.53	2783.64	3686.21	2142.95	5599.51	7130.55	2721.46
P60755	Mdga2	MAM domain-containing glycosylphosphatidylinositol anchor protein 2	246.022	0.005	261.467	528.542	348.588	144.804	0.005	0.005	0.005	0.005	0.005	0.005	0.005	520.278	0.005	150.308	470.403	252.323	364.769	524.579	369.239	0.005	0.005	0.005	223.811	0.005	0.005	111.051	0.005	0.005	0.005	0.005	0.005	0.005	0.005	0.005
P60761	Nrgn	Neurogranin	204514	140513	199524	282601	88346.7	116683	138760	113805	70056.8	145766	178477	143852	281949	156845	207936	145259	118658	174725	96042.9	116503	156290	145607	160413	172853	143464	191314	394029	105592	147138	130671	133357	251161	209003	210245	274458	160456
P60766	Cdc42	Cell division control protein 42 homolog	7790.95	6812.07	8263.29	10759.7	10003.1	10628.4	8978.11	8565.18	11450	8779.99	8671.72	8050.38	6995.3	4705.9	5890.33	10877.9	9565.88	8831.31	10775	5051.25	8914.34	8756.3	6941.61	9417.19	8271.7	5552.06	5684.63	10383.1	8667.28	11047.7	9779.9	10796.9	11274.5	6217.74	5062.64	10619.7
P60824	Cirbp	Cold-inducible RNA-binding protein	979.533	843.854	1479.2	77.7454	155.786	115.876	2365.47	1659.6	539.648	1280.63	1132.44	1531.03	4869.69	1913.59	975.117	167.623	199.125	129.065	440.847	1146.09	1145.28	1460.43	2029.74	2218.09	2206.24	2178.69	4491.12	68.2696	0.005	581.674	1229.01	2924.96	1782.63	1805.61	2108.63	1980.55
P60840	Ensa	Alpha-endosulfine	1833.95	2290.34	2942.21	8748.74	1948.24	827.873	1008.93	820.004	893.68	0.005	0.005	0.005	0.005	1785.05	0.005	1051.65	2276.67	0.005	1803.96	775.32	0.005	0.005	2513.68	1972.85	0.005	0.005	864.539	487.085	0.005	2263.36	323.533	0.005	0.005	0.005	0.005	127.419
P60843	Eif4a1	Eukaryotic initiation factor 4A-I	54809.9	69727.3	55654.6	21733.3	44902.9	53400.9	54475.9	84399.4	56966.1	81955.8	55194	80006.1	102384	51895.2	66177.8	56857.1	42300	24613.2	65290.1	73108.3	48585	55502.7	78982.2	78502.8	59399.2	81875	144950	34892.9	33054.1	56418.4	45263.5	94810	57743.2	86758.7	59826.2	65253.4
P60867	Rps20	40S ribosomal protein S20	24486.5	22750	36292.2	6970.35	5338.5	4763.15	14024.6	14880.2	7696.15	21408	11436.8	20552.4	56196.8	14736.9	30461.8	3887.68	3767.46	2522.31	7328.48	16370.3	11791.3	14749	22251.8	12698.3	30892.9	38510.6	80689.6	5789.24	6255.6	9243.23	11655.7	22787.7	15020.2	21163.8	21859	16438.1
P60879	Snap25	Synaptosomal-associated protein 25	70795.2	73904.4	109464	359063	71786.3	71719.7	53942.5	48320.1	54570.4	46227.1	46704.3	53530.5	71037.7	123350	63500.2	124132	110269	95621.6	89449.4	59485.8	51589.3	51466.8	68418.8	63620.6	43095	39395.9	51757.2	64367.3	60864.8	119499	59866.3	55116.4	57335	42546.2	38581.1	48337.4
P60898	Polr2i	DNA-directed RNA polymerase II subunit RPB9	2067.25	1131.81	2353.51	456.02	511.814	1363.18	887.933	1720.97	0.005	0.005	3288.33	2680.17	0.005	1627.85	1504.87	203.994	1107.12	731.941	938.524	2022.66	4230.37	3858.41	2498.17	1970	3972.13	4224.47	4666.07	2144.78	1288.56	1112.85	2917.52	4249.55	3011.02	2353.94	2817.36	4270.73
P60904	Dnajc5	DnaJ homolog subfamily C member 5	1594.39	1656.78	5274.65	4375.67	2868.2	3360.37	5272.1	1359.17	1784.97	3795.89	8761.71	2650.98	3930.57	3.07671	6239.01	3256.92	3557.24	7900.76	3662.74	7031.05	8016.85	9922.33	795.652	1667.23	6525.69	3040.78	1816.06	7128.86	5499.67	1509.71	7611.52	2019	9880.58	3383.24	5438.47	10232.3
P61021	Rab5b	Ras-related protein Rab-5B	6433.6	11352.8	14906.5	23390	5642.28	6837.45	3829.64	3810.18	5744.26	7882.49	2284.02	56.4093	86.1458	76.38	111.929	8033.56	7499.51	9602.89	7518.86	5019.54	9931.98	5164.79	12764.1	12822.6	10228.7	133.354	65.1989	10571.6	6387.23	6454.59	4992.9	2909.47	11443.7	90.5338	2630.12	8661.21
P61022	Chp1	Calcineurin B homologous protein 1	2988.49	3258.06	1970.47	9240.65	5396.57	3676.03	11073.7	3700.62	5305.56	5920.35	3699.03	3544.06	3873.58	4677.38	0.005	3817.3	3772.06	3425.09	5014.74	5817.78	3482.29	5820.47	5353.44	4027.04	2124.93	3889.12	5994.64	2641.3	6835.79	6426.63	3864.59	2936.5	5124.36	2938.95	5839.83	3767.04
P61027	Rab10	Ras-related protein Rab-10	6670.85	6239.93	4890.3	1470.73	7965.14	7936.01	4726.55	5637.24	7028.5	5306.15	7393.33	4842.15	3999.47	2753.25	4143.22	7208.59	6507.03	6146.71	6954.58	6897.26	4948.96	4759.73	3109.41	3758.06	7013.41	8078.11	3434.15	6984.18	5174.42	4924.65	4875.34	3733.18	4638.5	5715.76	6488.85	4492.78
P61028	Rab8b	Ras-related protein Rab-8B	550.8	303.617	2178.1	1403.21	1315.04	813.403	687.662	0.005	815.272	233.7	178.696	0.005	634.68	1030.13	742.515	727.536	1407.82	885.877	696.71	743.907	762.348	518.924	254.271	0.005	1728.6	733.895	1645.08	1719.04	1682.98	869.537	839.005	110.174	948.497	3.63086	0.005	458.891
P61079;P62838	Ube2d3;Ube2d2	Ubiquitin-conjugating enzyme E2 D3;Ubiquitin-conjugating enzyme E2 D2	13212.1	19307.5	30539.8	22532.1	16774	19658.3	14549.4	17761.4	19401.6	15959.6	15542.5	17254.3	38223.2	20740.5	26492.6	32277.5	23194.5	16595.9	31535	20364.2	20331.1	26353.4	25881.5	31970.6	13577	10190.6	23807.1	9035.52	13439.3	11648	8821.1	17208.6	12495.5	17757.3	11152.9	5264.84
P61080	Ube2d1	Ubiquitin-conjugating enzyme E2 D1	3037.16	498.649	4619.28	7550.86	12563.4	10501.1	6574.07	8498.32	9994.71	3374.37	4905.73	846.575	5.94313	30742.9	2.70727	4833.91	10732.3	14721.1	6449.03	9115.18	16842.7	5024.62	3198.23	8301.38	16284	2.02373	0.005	14554.2	614.889	1230.56	10339.2	1152.56	3182.95	0.005	0.005	2526.38
P61082	Ube2m	NEDD8-conjugating enzyme Ubc12	13510	14261.6	15641.3	24284.7	12180.3	10914.3	11537.7	10342.8	10913.9	11250.8	11630.1	10888.5	16263.3	16371.7	15196.6	13412.7	11764.9	13176.1	11350.4	10016.1	11292	10765	13222.5	13862.3	11122.6	12530.1	20012.9	10985.8	11599.4	14498.6	10880.5	13927.2	12089.2	10728.2	14266	12518.6
P61087	Ube2k	Ubiquitin-conjugating enzyme E2 K	16746.8	13805	13662.5	25598.3	11659.5	10495.4	12240.8	10850.4	9977.51	11399.2	12431.2	10466.8	18653.9	20000.3	11815	12478.2	11808.2	12535.5	10561	13721.7	13212.8	12703.4	13691.6	12277.5	12739.7	15256.1	20046	10469.2	13489.9	14290.1	12055.7	11843.2	14673.8	14915.2	14178.5	11041.4
P61089	Ube2n	Ubiquitin-conjugating enzyme E2 N	118845	122796	119782	262660	113558	122414	124059	114331	130015	127768	127249	143299	157394	183569	124665	116013	116967	114808	111807	114973	95190.2	120384	115736	124898	100324	124933	152767	104307	146505	116133	109678	137677	115999	149230	150333	89656.1
P61148	Fgf1	Fibroblast growth factor 1	6841.7	5819.54	5641.93	10757.4	7716.14	6461.98	9114.57	7094.1	9201.39	8183.03	10621.1	8048.03	4495.24	9626.3	5855.82	3138.26	6385.66	4137.06	5613.05	7616.65	6596.4	7143	6126.22	2066.95	7432.13	7354.97	9715.39	8011.7	8619.94	10058.6	12350.5	9313.44	8959.52	9596.86	8496.69	8086.47
P61161	Actr2	Actin-related protein 2	56049.8	79769.7	79199.5	82732.8	78308.5	68439.8	44769.3	51082.4	48121.1	49223.1	45110	45145.6	57296.7	63589.8	50942.3	77604.3	73638.7	65065.2	53662.4	34688.4	48959.7	49545.9	62806.9	52921.2	53080.6	38575.5	44535.9	58757.3	51649.9	58306.2	40311.1	38207.5	35412	34040.4	38481.5	42170.7
P61164	Actr1a	Alpha-centractin	3144.07	2601.34	3653.79	1443.74	2442.29	3973.93	2310.89	4216.26	4246.55	4448.8	2693.81	2879.77	1702.12	1634.13	0.005	2505.99	3649.52	2680.47	3801.02	2780.68	3421.11	3772.33	2896.59	2240.36	3478.65	918.471	0.005	4424.15	2996.89	2841.54	2970.55	1586.57	3198.44	0.005	0.005	3601.4
P61166	Tmem258	Transmembrane protein 258	6778.88	1976.17	3742.62	7105.16	0.005	911.251	2611.37	829.017	1172.82	2185.26	1805.22	6433.44	5411.65	11831.3	3428.81	365.568	583.035	325.156	458.139	1467.14	1214.82	298.479	2462.43	1200.38	5041.43	9402.38	3796.84	1808.75	2713.78	649.917	3638.32	1198.24	2395.36	10108.5	10521.4	688.878
P61202	Cops2	COP9 signalosome complex subunit 2	3719.88	4478.74	4156.98	618.461	3840.05	3912.59	2934.78	4129.77	3452.31	2739.59	1563.96	3403.99	4125.39	528.148	604.509	3614.81	3610.53	537.366	3919.03	1292.34	853.716	1321.46	3204.76	2455.16	1323.89	1429.91	4190.23	1057.46	1601.77	2741.36	525.464	1072.3	414.725	0.005	668.664	890.184
P61205;P84078	Arf3;Arf1	ADP-ribosylation factor 3;ADP-ribosylation factor 1	129092	284697	203854	113714	238410	234486	140256	182242	150485	134119	95871.3	222655	343408	52625.5	91722.9	231823	187327	80646.6	191290	92185.5	65676.4	89425.7	177590	114339	88664.7	128216	268267	88365.6	114536	166858	54288.7	161462	57365.1	110599	96238.6	74718.1
P61211	Arl1	ADP-ribosylation factor-like protein 1	1405.92	2645.93	2822.98	0.005	3537.89	3673.77	3185.15	3624.1	3715.51	1448	2129.83	998.814	6.95816	0.005	0.005	1782.3	1687.36	556.313	2310.84	1639.57	926.452	2026.89	1064.98	995.214	3293.05	168.788	4432.05	2441.2	2849.32	1405.42	1851.06	2455.14	2382.14	2984.29	4.28795	1813.84
P61222	Abce1	ATP-binding cassette sub-family E member 1	2115.77	793.711	1150.07	1789.54	862.998	1412.78	315.951	921.388	2685.9	461.723	0.005	0.005	0.005	736.292	24.6492	1922.9	1127.02	0.005	1358.1	940.061	737.944	680.65	760.748	1299.22	1064.3	1923.15	1554.52	897.313	0.005	890.572	455.077	446.599	893.312	0.005	0.005	1119.79
P61226	Rap2b	Ras-related protein Rap-2b	29562.7	38830.7	40694.8	45869.2	38015.9	42236.9	23470.7	19957.2	31325	22142.8	21175.9	31350.3	26200.9	20985.1	20896	39394.1	31126.3	20558.1	24296	11816.7	11287.7	13053.2	22880.4	19763.5	26034.3	27888.4	23649	33516.3	35894.9	26466.1	14413.7	18811.1	11144.6	21917.8	19678.1	14359.4
P61255	Rpl26	60S ribosomal protein L26	28698.7	24013.1	18336.7	12714.6	5315.99	5979.32	18715.6	20995.2	9514.37	23040.2	21694	26582.9	58270.1	23902.9	29966	4088.21	3837.5	3634.34	6822.61	15722.2	13210.7	12085.3	14785	10669.5	32918.8	43133.7	74820.4	6893.06	7070.87	7831.45	15044	25155.2	17265	33265.2	29170.4	15645
P61264	Stx1b	Syntaxin-1B	148080	141644	174152	240702	167451	185495	104897	136041	166504	104063	70219.8	125193	116374	127752	77059.3	208527	154822	97749.8	219716	97675.9	74461.3	85268	131576	117788	57512.3	53993	35408.9	87490.9	53238.6	112957	60706	71284	35993.6	15871	2889.87	42639.1
P61290	Psme3	Proteasome activator complex subunit 3	385.446	2967.74	2979.18	0.005	433.409	405.326	1114.2	1143.94	1065.83	4448.29	568.568	906.997	6242.39	0.005	0.005	292.137	226.997	0.005	738.416	1197.79	396.023	539.559	2110.92	1803.89	1031.42	292.584	36264.9	43.3788	0.005	310.488	159.515	3.46059	1568.78	588.536	1951.35	1002.4
P61294	Rab6b	Ras-related protein Rab-6B	63012	80331.9	41204.1	47525	71710.6	75420.7	61289.5	59297.6	72710.2	52801.8	61852.1	70452.8	77677	39153	67873.1	63263.6	63380.5	65232.5	60102	73732.7	44782.4	46155.3	32306	38202.2	68196.7	77150.8	93739.2	74184.2	70580.6	54326.8	55482	45950.2	42040.1	53300.7	52619.6	35733.1
P61327	Magoh	Protein mago nashi homolog	2966.64	5526.61	2858.61	0.005	624.172	303.239	3284.83	5439.49	1259.6	10252.3	3713.43	5576.68	8434.92	1501.34	5489.21	325.32	603.297	0.005	1930.32	3165.32	2289.8	3638.1	3554.28	3090.46	4761.69	6258.33	14342.4	586.101	472.712	871.891	1572.36	5641.23	1897.19	4177.8	6048.54	4951.86
P61329	Fgf12	Fibroblast growth factor 12	4548.37	5085.97	6281.16	2685.53	8427.71	12245.3	5075.16	5656.89	7543.22	3766.88	3080.06	3791.01	3465.24	578.144	35.5532	10832.5	6703.05	2224.63	7034.64	3228.47	1394.05	2584.18	3282.33	2962.88	3979.89	2958.78	1590.91	7169.28	2795.77	3441.67	3003.4	163	1834.59	2333.06	2232.74	2075.53
P61358	Rpl27	60S ribosomal protein L27	18641.3	19330.4	17105.1	17851	4123.57	3051.75	11927	19484.8	5752.48	12763.8	18558.9	16169.4	42818.3	33347.4	8795.23	1855.16	2877.05	2435.52	5997.07	10731	10645.9	13318.9	9839.16	10597.4	22422.5	17525	45083.4	3806.47	5461.18	2795.54	6552.29	8601.99	8386.63	8316	19693.6	11030.2
P61514	Rpl37a	60S ribosomal protein L37a	11963.2	10462.7	8739.87	0.005	1782.7	2549.24	4993.83	8612.62	3112.8	10317.3	10141.2	8153.23	26370.7	15990.8	9894.43	1998.9	2019.96	2251.28	3002.07	9661.85	9760.1	10137.3	9606.96	8294.85	15384.4	20213.5	44818.4	2520.64	1326.41	2437.31	7513.69	12407.4	9351.85	9699.58	15196.5	11127.9
P61600	Naa20	N-alpha-acetyltransferase 20	1180.98	0.005	1592.87	673.165	466.262	845.9	1325.99	2997.72	1354.71	1091.94	2271.77	582.354	1260.49	7204.93	839.4	0.005	1056.06	869.996	280.908	2434.69	2609.39	2261.06	1554.03	1638.34	4908.93	6538.38	2551.48	2288.16	1821.66	321.993	2903.2	3280.94	2257.7	1946.3	0.005	1797.06
P61620	Sec61a1	Protein transport protein Sec61 subunit alpha isoform 1	7709.85	10759	10200.9	1184.48	2808.41	3364.99	5927.74	12453.2	4075.83	10338.5	11728	9299.25	22933.1	7581.62	16917.6	3084.78	4339.51	3109.74	5828.29	14218.6	10475.4	10878.7	8622.5	9580.31	17820.3	16384.2	29626.1	5732.09	3570.43	4169.99	6051.8	11497.2	9678.17	17136.3	13986.1	12458.5
P61750	Arf4	ADP-ribosylation factor 4	13118.2	13202.9	17268.3	11210.3	12572.9	12511.9	13795.9	12541.8	11776.4	13691.1	11137.5	12034	19301.5	14161.6	20237.4	15757.1	13037.9	16099.3	15254.6	16280.8	22378.8	16913.6	20910.2	23079.8	16073.6	14364.6	27480.6	14695.5	15367.8	16658.7	15163.6	22007	23676.8	11099.7	18482.6	20641.6
P61759	Vbp1	Prefoldin subunit 3	675.426	1982.75	4445.15	7950.99	1327.62	3307.08	880.035	3932.36	2765.86	1685.92	1732.07	366.91	1247.83	2422.41	1768.83	2573.7	2527.33	2008.12	2616.66	1789.15	2339.71	2035.51	3062.39	3153.18	2134.96	0.005	136.441	2220.33	861.554	2435.11	1996.31	0.005	1639.46	0.005	0.005	2993.56
P61922	Abat	4-aminobutyrate aminotransferase, mitochondrial	45557.6	53884	58316.4	19666.3	54077.6	68156.7	61443.5	54147.2	91385.9	52738.1	45776	66743.8	64496.5	22567.7	80569.3	53053.4	46252.1	48654.4	73194.2	39133	48270.5	36697.7	42841.5	50377.6	62402	54834	95957.8	70074.5	59334.2	70139.2	70848.1	59933.6	44317.9	42397.6	37084.9	43487.9
P61957	Sumo2	Small ubiquitin-related modifier 2	0.005	0.005	26.1761	0.005	0.005	0.005	0.005	0.005	0.005	0.005	0.005	0.917274	0.005	0.005	1.44674	0.005	1	0.005	0.005	0.005	0.005	0.005	0.005	0.005	0.005	0.005	1.33373	0.005	0.005	0.005	0.005	0.649615	0.412356	0.005	0.005	0.005
P61961	Ufm1	Ubiquitin-fold modifier 1	4898.86	4806.46	4818.87	8293.91	4864.65	3971.62	3891.88	3191.47	3080.4	2372.69	2401.05	3587.13	4607.68	3185.55	3802.06	2622.78	2159.91	1486.96	1806.81	1336.82	1241.84	2129.93	2866.41	2903.75	2716.55	3146.42	13328	2570.21	4942.93	4127.62	2446.7	4720.51	1592.01	4761.21	160.754	2258.28
P61967	Ap1s1	AP-1 complex subunit sigma-1A	0.005	0.005	416.472	0.005	0.005	551.39	581.548	0.005	0.005	0.005	1079.62	0.005	0.005	0.005	0.005	407.434	697.052	892.379	428.429	2141.95	990.821	1336.52	0.005	0.005	2769.77	0.005	1073.22	1610.33	0.005	0.005	1092.58	2321.9	0.005	636.742	0.005	556.367
P61971	Nutf2	Nuclear transport factor 2	15705.3	13665.3	18654	45747.6	13319.5	10762.4	14902.5	12441.4	11855.2	16679.4	17773.3	15442.9	27386.3	34066.8	14856.7	15251.8	13786.7	18663.6	10753.4	14159.2	18366.3	21213.5	17088.7	16983.7	13472.2	17717.9	26147.1	12221.3	16472.3	15828.4	17391.6	18446.6	21699.6	18008.8	21497	18777.6
P61979	Hnrnpk	Heterogeneous nuclear ribonucleoprotein K	178805	165211	204556	47111.4	18626	23204.7	141424	184411	51998.6	200831	173839	245321	503982	321120	239180	16326.3	19452.7	20172.9	39831	153840	158648	173708	193375	208113	187329	241349	685272	25531.1	27231.2	37671.6	115901	271842	138969	279382	259694	192502
P61982	Ywhag	14-3-3 protein gamma	357955	434474	247189	232423	319415	392242	370921	370855	354914	328995	440780	460932	422028	198669	374114	325407	353728	324171	279363	375465	276885	312014	215545	183212	347625	471629	406748	358673	421699	272846	330599	455400	349555	476365	461876	255438
P62069	Usp46	Ubiquitin carboxyl-terminal hydrolase 46	9250.72	13921.3	6077.45	3747.59	11184.3	9997.16	6721.27	7498.9	7562.97	7009.21	9518.96	8304.88	9827.96	3944.32	11264.4	8466.37	10053	10065.5	6402.23	9975.53	6719.67	6717.35	4548.58	3711.72	8928.78	19398.2	14605.4	10588	16497.7	8283.38	5986.86	9523.87	7300.74	19056.7	28182.6	6024.28
P62071	Rras2	Ras-related protein R-Ras2	0.005	0.816595	65.2204	0.005	337.283	970.669	567.402	892.359	1067.21	556.525	254.083	0.005	0.005	0.005	0.005	228.907	256.216	0.005	569.121	437.108	554.876	367.001	583.536	776.192	252.263	1.49859	0.005	189.205	0.005	0.005	133.241	1.50808	0.005	2.7444	0.005	464.858
P62073	Timm10	Mitochondrial import inner membrane translocase subunit Tim10	18686	21304.8	19499.4	81307	25612.2	14518.7	20517.5	15999.4	16569.5	20644.9	15780.2	21903.4	20464.6	10144.4	16411.9	10013.7	10708.9	15101.6	11650.9	2789.9	12753.7	9157.16	22587.1	14941.4	11165.7	11457.1	17985.7	14989.6	17953.2	21029.9	18291.2	18143.5	16976.2	5442.53	14603.1	17870.8
P62075	Timm13	Mitochondrial import inner membrane translocase subunit Tim13	3453.01	3715.95	13547.7	43031.3	3563.78	5430.42	6720.08	3926.52	5202.87	6755.63	3108.31	3533.81	9060.18	10601.1	9688.8	7735.29	4855.45	5991.68	7286.79	1401.22	5091.45	4551.54	12268.9	14695.6	1884.68	0.005	4906.05	1682.36	1268.13	6164.4	2963.26	2051.67	4565.93	0.005	0.005	4936.77
P62077	Timm8b	Mitochondrial import inner membrane translocase subunit Tim8 B	3993.59	4843.88	6829.86	12000.2	5359.91	5630.92	4283.05	5846.87	6215.65	5404.8	2974.83	3965.01	4710.55	5028.77	4234.32	4152.27	3520.11	3498.1	5073.69	1917.02	4726.28	3143.2	4311.5	4802.36	3069.54	4209.45	7091.09	3745.89	4031.99	4862.96	4795.97	4272.38	5393.67	159.129	3542.41	4818.8
P62082	Rps7	40S ribosomal protein S7	7875.77	4851.9	5237.4	641.826	1852.28	1331.67	9837.32	5727.5	2141.13	13670.2	1502.32	5051.78	2974.04	11914.9	26004.7	758.665	1194.72	741.617	1618.21	5977.43	3413.42	2287.78	2831.08	4139.85	8539.53	3.55019	96.2381	2080.51	222.863	1957.23	3507.4	0.005	1964.99	101.774	0.005	2665.82
P62137	Ppp1ca	Serine/threonine-protein phosphatase PP1-alpha catalytic subunit	11514.5	12246	10812.4	21110.3	12272.7	10552.7	12513.4	15839.4	11926	13887.4	9220.36	14412.3	13243	11909.4	2082.08	11663	11355.9	4844.21	12817.8	7566.43	5953.95	9480.16	15174	17104	5695.85	5386.53	10437	5678.6	8369.55	13490.6	7032.57	13242.9	11065.6	5061.11	12888.8	9188.79
P62141	Ppp1cb	Serine/threonine-protein phosphatase PP1-beta catalytic subunit	7814.83	7515.25	8370.41	4046.23	7655.48	7609.11	6941.8	9446.02	7186.7	7856.51	11113.8	9934.8	9809.15	4349.19	6029.1	6535.58	7226.12	6258.38	7628.77	6983.54	8571.85	9513.58	7961.26	9434.49	6167.55	4632.5	6223.46	6468.15	4926.24	5753.11	7055.36	5889.2	8584.68	6457.57	6802.06	8509.41
P62192	Psmc1	26S proteasome regulatory subunit 4	17033.1	16235.4	15476.4	10678.4	16549.7	12456.4	17474.1	14202.4	11853.3	17293.1	13826.7	16594.8	27175.8	19614.9	16496.7	12297.8	11239.7	11340	13621	17137.8	15633.9	19163.3	13789.5	13539.6	20894.6	22046.7	24168.4	18015.2	11515.3	15748.5	17582.8	15827	18134.2	8822.74	17377.9	19280.1
P62196	Psmc5	26S proteasome regulatory subunit 8	8375.49	9214.24	7632.41	3877.24	9030.65	8606.58	8224.71	10798.4	8329.58	11154.4	10183.1	7879.72	11561.3	5994.64	7590.89	6699.8	6414.08	5031.79	8203.06	9257.61	7116.33	9188.67	7084	6930.45	10928	10122.7	10908.2	8658.87	10134.3	6385.77	7896.21	8003.36	7619.29	9643.08	6594.15	9670.43
P62242	Rps8	40S ribosomal protein S8	24216.6	22373.8	23074.2	3517.9	4507.92	4829.12	14023	19060.3	6535.56	18537	21593.8	23834.2	66957.1	44947.1	42364.7	5053.35	4343.18	4246.53	9378.62	22585.8	19983.2	24873	14796.2	15681.4	36470.6	44558.5	79358.8	6567.99	6256.72	4498.48	14970.3	20916.7	17034.1	23992.4	31371.1	22420.1
P62245	Rps15a	40S ribosomal protein S15a	25042.2	22135	26210.2	1990.08	4746.31	5416.32	12469.8	31156.9	7642.68	16111.8	33703.5	34078.8	65381.5	24856.2	43974.5	2721.01	6283.77	6330.65	8246.22	25899.1	21851.8	22365.2	20949.5	22522	56951.2	47119.8	122080	11193.1	6043.53	5582.15	18403.6	43541.9	23174.8	49598.1	20037	21638.1
P62259	Ywhae	14-3-3 protein epsilon	249550	274992	200634	446499	229421	229705	203920	228540	222311	247878	166779	298906	250913	226180	141009	227978	245911	111843	187213	151086	99913.7	144864	211715	206727	128573	155944	308884	136422	161170	264548	140464	250272	200442	266230	194758	151347
P62264	Rps14	40S ribosomal protein S14	0.005	0.005	1812.32	0.005	0.005	0.005	0.005	0.005	0.005	0.005	0.005	0.005	0.005	0.005	0.005	0.005	0.005	0.005	0.005	0.005	0.005	0.005	0.005	0.005	0.005	0.005	0.005	0.005	0.005	0.005	0.005	0.005	0.005	0.005	0.005	0.005
P62270	Rps18	40S ribosomal protein S18	62047.3	64053.6	66414.2	30905.9	12409	11476.2	41731	46163.7	17026.7	47925.1	48943.2	55766.4	185966	120603	97180.4	13647	12530.1	12974.6	21678.4	49835.9	46836.6	48977.7	47235.1	42405.6	68766.2	99152.5	201899	14752.3	14314.9	18426.5	32563.5	65247.2	41550.6	65737.9	61486.1	44258.6
P62274	Rps29	40S ribosomal protein S29	9775.27	10727.8	11731.3	3571.03	1392.29	1941.65	4982.67	8513.36	2661.89	7924.85	10180	8846.23	17528.9	28844.3	9576	1302.82	2352.97	2059.28	1714.4	5945.24	7266.98	4857.95	9954.91	10108.9	14261.7	15570.6	28608.3	2455.67	2203.79	1704.19	4336.97	7853.54	5248.85	9067.79	18220.6	5675.43
P62281	Rps11	40S ribosomal protein S11	31481.9	28434.8	29051.2	12948.5	4988.74	5492.73	19662.5	21864.7	8692.42	23779.1	22830.1	25056.1	69459.4	52289.6	34765.1	4545.49	5236.44	5526.03	7980.43	23723	19853.4	19425.3	22000.1	21255	38844.1	41518.1	89907.2	6934.55	6431.75	8507.14	17349.8	26099.8	16826.1	26497.4	26033.1	18971.1
P62301	Rps13	40S ribosomal protein S13	106990	105714	135039	30304.6	21962.4	19714.1	62625.9	95836.7	28739.6	92315.4	86770.1	91237.3	251065	212369	133314	22536	20125.2	16212.9	39722.3	99067.4	74212.1	85021.4	81310.5	95407.8	159791	180404	311850	29330.5	28387.9	26490.7	52079.1	95465.2	66767.5	96623.4	89496.8	82349.7
P62305	Snrpe	Small nuclear ribonucleoprotein E	8410.53	8705.31	7999.88	497.821	213.796	480.336	2868.21	12334.5	1009.64	10586.5	11904.8	9714.47	22667.2	4147.09	11746.1	271.8	334.608	375.665	1044.51	2359.66	3970.61	5445.28	6336.66	5779.54	6544.35	2827.22	60585.3	432.233	368.442	696.281	3809.7	16188.7	4126.85	5907.15	227491	7136.19
P62307	Snrpf	Small nuclear ribonucleoprotein F	22784.3	23216.9	10817.6	3720.58	2341.24	4126.08	22264	41277.9	9756.44	33219.5	39937.2	41255.5	79537.5	58711.9	31802.8	2180.11	2956.12	3571.13	6818.57	22814.4	21612.1	32908.3	15684.2	22604.6	31110.2	35746.2	91104.7	4194.53	4600.55	4270.38	22198.7	40022.9	26730.6	44403.3	25278.8	26447.8
P62311	Lsm3	U6 snRNA-associated Sm-like protein LSm3	8495.28	8578.03	7546.78	7988.54	2076.59	1999.16	7803.08	8697.11	2580.44	10368.2	10590.8	13673.1	19632.5	23446.9	13054.1	974.793	1767.41	1927.6	1962.74	3944.7	7641.43	7951.78	8097.22	8177.67	6770.54	13382.1	40136.2	2141.02	3757.47	2476.65	6474.14	14458.2	10779.8	16814	18151.3	9663.19
P62315	Snrpd1	Small nuclear ribonucleoprotein Sm D1	2820.17	4073.95	2516.84	0.005	597.884	142.044	2495.59	6054.41	728.563	2228.65	2376.09	1697.16	3110.7	232.364	64.3887	107.283	260.883	0.005	817.163	1870.45	2211.22	1964.39	1150	1331.56	3024.03	1514.93	331.583	351.398	229.682	363.06	1358.66	1710.46	1785.12	1503.96	105.034	2653.15
P62317	Snrpd2	Small nuclear ribonucleoprotein Sm D2	14915.8	20157.9	22485.9	1013.94	1423.05	861.928	10023.6	17943.5	3818.97	20480.5	15079.7	23000.4	46080.8	23060.8	16851.7	763.61	1359.72	884.389	4045.89	9675.69	12847.1	16247.7	13692.9	19835	16906.6	20056.1	62319.7	1478.29	1521.19	2809.65	9435.46	23495.2	14899.6	13434.4	20163	19394.6
P62320	Snrpd3	Small nuclear ribonucleoprotein Sm D3	14952.8	17532.5	9152.84	1042.9	2304.49	2092.57	11683.5	22880.9	4665.73	23087.4	23904.8	26020.3	49227.9	6165.48	18844.2	1149.89	1285.64	969.063	2818.18	7482.36	9534.93	14882	9534.67	8691.24	18360.1	45481	312775	2061.43	2923.15	1973.5	9993.64	51454	11218	25199.1	81891.3	18670.3
P62331	Arf6	ADP-ribosylation factor 6	6676	6900.76	13493.8	5241.15	10142.1	10312.8	7338.37	9473.61	7571.37	4477.69	4800.07	3841.16	3821.42	496.079	35.5488	5326.99	4474.94	4510.61	5060.78	2641.84	2921.95	2209.43	4064.81	2218.47	5110.07	204.726	3870.43	6605	2779.3	1721.38	6251.73	352.887	4001.59	2622.68	257.427	3908.51
P62334	Psmc6	26S proteasome regulatory subunit 10B	7223.58	6803.49	8843.04	6263.8	5631.75	6884	6732.39	7364.88	6737.75	7320.84	6529.87	6909.99	11870.7	6787.82	4154.21	5237.54	5882.62	3761.66	5944.65	7084.53	5772.41	6389.71	7372.58	6923.83	8350.95	7608.13	9449.55	6720.87	5019.98	5339.11	6499.4	4693	4611.3	5622.61	5796.46	5745.02
P62482	Kcnab2	Voltage-gated potassium channel subunit beta-2	20140.4	22743.1	21892.7	29326.8	14907.5	17886.7	10396	12930.6	13202.9	7974.15	9088.92	8822.54	28466.8	18278.5	19917.1	24666.7	18643.7	14149.3	18982.6	10956	8753.34	12807.6	11747.1	12354.7	13502.8	11572.7	29402.9	12616.8	9136.13	15313.5	8844.51	7436.72	6423.53	7098.71	5501.58	7555.79
P62484	Abi2	Abl interactor 2	4708.74	6853.01	4221.42	897.865	6184.81	8617.14	2766.99	6146.82	6363.36	3838.56	0.005	6493.65	7710.77	943.303	0.005	8240.2	5011.62	0.005	5356.61	1120.71	0.005	1200.74	4680.85	0.005	971.511	667.049	0.005	1363.85	2897.8	3075.87	0.005	4283.77	0.005	1533.75	4113.91	0.005
P62500	Tsc22d1	TSC22 domain family protein 1	401.132	772.45	1649.17	4018.76	764.126	1634.08	377.835	208.679	1588.25	383.198	460.137	0.005	0.005	1719.68	1693.27	1160.37	1211.64	1044.09	1069.81	1315.5	931.168	679.921	733.626	204.734	1462.99	0.005	6.13596	2376.76	1577	931.742	2438.75	27.5378	986.52	16.8497	0.005	1042.66
P62627	Dynlrb1	Dynein light chain roadblock-type 1	27412.4	25281.7	14742	73558.5	19450.5	17277.8	18911.9	18123.3	16158.3	16978.7	13091.2	21502.1	19178.6	43800	7801.35	15926	15870.3	13456.3	14865.8	15897.2	8299.69	8699.63	11332.3	9499.89	13464.6	16511.6	25058.8	14692	25484.9	32252.4	15088.9	8989.23	12906.8	21269.5	22054.6	9509.39
P62631	Eef1a2	Elongation factor 1-alpha 2	25256.1	36679.1	22960.3	5108.01	21678.4	24679.7	24189.4	33421.2	20737.8	27016.7	30350	33570.4	52032.8	10526	16749.3	24913.8	18199.4	12969.7	22933.9	27158.7	21141.9	28472.8	20129.4	19925.9	26374.2	33371.8	29869.4	18105.7	18968.4	15196.6	16817.6	20562.7	15135	25744.8	30289.2	21989
P62702	Rps4x	40S ribosomal protein S4, X isoform	124026	115566	105071	36730.8	24566.2	22364.2	88222.6	90602.7	35591.2	95758.7	99381.3	104920	268569	193293	152476	18869.4	24396	20107	32929.3	110792	83063.4	90232.6	79882	90569.1	169299	236339	364466	34626.4	39618.1	33832	82831.8	122601	73285.3	174186	142594	88511.8
P62715	Ppp2cb	Serine/threonine-protein phosphatase 2A catalytic subunit beta isoform	54975.4	57786.2	60760	73851.3	58403.6	64631.3	54455.6	57492.1	56610.5	52103.4	57532.2	45738.2	48938.7	55421.8	50701.3	65555.8	67227.2	57883.1	56374.7	55250.4	47951.4	53869.8	56990.4	60758.6	54672.9	40981.8	52988.9	64018.4	38679.1	55212.3	58301	45785.2	41477.5	46471.9	42727.1	43884.9
P62717	Rpl18a	60S ribosomal protein L18a	9467.44	8005.97	8849.3	1346.9	2179.74	2068.05	5674.11	8047.74	2181.32	6795.01	7855.74	6326.55	15552.2	6291.2	6961.4	1203.18	1422.88	993.829	2457.52	7249.84	5552.02	5974.73	5728.71	4749.07	14859.7	13879	28055.3	2120.4	1595.51	1659.21	4687.28	6690.54	3629.23	11274.5	6492.54	6306.74
P62743	Ap2s1	AP-2 complex subunit sigma	56233.6	109668	47673.6	26405.2	97367.6	91882.3	60773.8	97511.5	77421	75290	105668	95154	64471.2	16486.3	95007.3	70301.9	66727.2	57971.3	62977.1	68483.4	45266.2	61810.9	44865.8	50350.8	65286.8	84612.7	40541.8	73106	68110.8	51728.4	69964.4	48315.9	41349	105888	59900.4	39602.3
P62746	Rhob	Rho-related GTP-binding protein RhoB	23128.2	27314.9	13900.6	5476.42	25652.4	34581.2	27519.5	29067.4	33427.6	25258.8	26154.6	36132.5	14197.8	6734.03	19550.1	21982.3	22305.5	19106.6	20941.6	9638.38	17379.1	18519.1	18345.5	22317.6	24686.2	30518.8	21018.6	31199.1	32852	22648.8	24419.5	42353.7	24479.8	33206.9	24692.7	21516.4
P62748	Hpcal1	Hippocalcin-like protein 1	638.747	1836.78	2013.83	9253.15	6682.48	2043.6	3907.18	6163.31	4343.59	5093.36	3898.99	3529.16	0.005	0.005	0.005	1725.96	3188.56	2913.5	5561.47	3207.96	3369.01	3669.24	5736.17	6118.02	763.638	0.005	0.005	1673.16	3570.37	0.005	3335.93	0.005	5708.01	1123.97	2820.77	4875.51
P62751	Rpl23a	60S ribosomal protein L23a	31519.1	29423.7	24685	7186.57	8532.5	7111.12	23712.3	32114.2	11414.2	30773.1	17250.7	30331.9	76686	79128.1	15359.6	5186.61	6373.95	3692.01	10000.4	21170.4	13789.7	14279.7	18757.2	15298.9	29335.3	34438.1	62167.2	6796.48	5806.14	9449.33	12925.6	16239.4	10963	23956.5	18290	12834.8
P62754	Rps6	40S ribosomal protein S6	47817	36868.9	44907.6	14489.2	6910.38	6916.16	30215.1	25421.9	13060.3	34679.7	18598.8	31168.3	79902.4	56497.7	56614.4	6455.5	7790.19	7532.61	10678.5	31550.7	30620.9	26725.3	33939.4	48051	55954.1	65410.9	156871	11305.5	13027.3	15711.7	34202.6	50443.2	34542.3	68126.1	41224	34770
P62761	Vsnl1	Visinin-like protein 1	79749.9	99939.9	101383	59637.1	82625.6	73001.3	57786.7	57024.9	61277.9	47398.3	28909.9	54649.6	99532.1	38093.8	78122.2	98333.5	76378.6	59802.9	80739	47275.1	42065	39631.3	72504.6	75120	39635.6	60669.8	131566	41870.5	53437.1	85584.2	29874	51080.2	45569.7	34377.4	54853.4	49973
P62774	Mtpn	Myotrophin	6156.02	3170.82	4426.9	53515.7	4984.58	3954.68	5010.38	4363.23	3984.61	6017.59	571.154	3139.96	803.667	528.924	82.1157	2751.26	2430.36	1110.19	3393.19	1448.24	1072.4	902.491	3511.92	2933.57	3541.04	144.822	482.841	3963.06	2168.07	6003.06	2251.14	7840.76	1706.06	7521.76	605.96	2548.63
P62806	H4c1	Histone H4	942908	810745	788896	133354	389574	327012	1.61518e+06	1.39713e+06	597109	2203064	1.88774e+06	2.3181e+06	2.85929e+06	679735	1.35615e+06	251570	388987	511715	635040	1947394	1.89632e+06	2.52555e+06	1.16008e+06	1660666	1.42791e+06	1.79288e+06	5.32582e+06	667100	637581	662196	1.89091e+06	5873697	2.61091e+06	4.07389e+06	4237902	4220890
P62812	Gabra1	Gamma-aminobutyric acid receptor subunit alpha-1	21581.2	27294.1	25011.2	24681.9	25525.4	17696.7	18676.1	18412.7	16680.7	22225.1	20496.5	18699.1	24058.8	19850.2	29823.7	22203.3	24648	30845.9	16675.2	15970.2	22710.8	21998.8	18179.3	19576	18888.5	23968.1	26026.5	17656.5	20090	22031.5	16597	24574	23400.4	18269.7	23697.6	21974.4
P62814	Atp6v1b2	V-type proton ATPase subunit B, brain isoform	225935	192289	169281	362334	229970	219026	216274	167983	177097	166903	231484	170101	157802	213418	149319	241332	238073	267569	206432	249141	219929	207448	142804	173790	207775	159958	187671	287851	247750	211774	251801	176521	176132	227310	137118	171292
P62821	Rab1A	Ras-related protein Rab-1A	26922.8	29090.8	31480.2	49261.6	27838.2	26832.5	24469.4	24133.5	25234.4	24287.9	20552.9	25361.1	36336.4	19905.4	28885.4	30961.8	26817.5	24132.4	25858.8	20950	22534.6	21636.4	27014.6	30826.8	26177.8	30980.2	30963.5	27755.3	31754.5	28186	25401.3	29985.6	20904.1	25495.4	7185.96	20465.7
P62823	Rab3c	Ras-related protein Rab-3C	34168.2	35287	40044.5	80841.3	57155.9	68613.5	114666	88369.5	125408	103414	90456.1	133298	22423	35986.6	33276.1	42818.4	45983.9	42562.4	111957	56212.9	98040.2	98596	105919	120335	32258.5	23999.3	18835	51082.3	53972.5	55903.5	112279	28916.9	66900.7	60066.8	69019.8	75391
P62827	Ran	GTP-binding nuclear protein Ran	78407.9	91393.3	97917.9	64859.5	107858	75116	98194.8	133305	100336	103455	112971	108621	125782	73228.6	81329.7	85275.3	69657.7	60186.4	93512.9	79704.5	84426.4	105117	99423.5	140335	74809	62374.9	148987	68465	66502.3	62983.5	81769.9	96627.7	78580.6	59628.3	124720	99799.9
P62830	Rpl23	60S ribosomal protein L23	26448.5	23897.1	20683.7	9928.43	5086.31	5365.18	16845.9	21803.8	7815.04	21235	25354.5	25083.2	60753	34183.9	34400	4476.59	3498.56	4576.88	6217.27	15960.6	16180	17324.3	15717.1	13633	29345.4	43116.6	67752.1	5736.28	7171.99	5851.9	12151.2	18333.9	15979.5	22655.3	31449.5	17336.2
P62835	Rap1a	Ras-related protein Rap-1A	66956.9	76728.5	51309.2	57965.3	89839.4	83430.6	61997.9	60084.5	73406	56134.4	60004.7	64034.4	58840.9	44415.9	65967.7	76673.3	82218.2	71928	72234.6	56795.3	49836.5	52545.4	42496.9	52798.7	57617.4	72344.9	59867.7	79039.1	85302	77407.8	66142.3	77158.5	60300.3	67460.1	66358.4	48975.7
P62849	Rps24	40S ribosomal protein S24	22638.9	13428.8	17293.8	11205.6	1445.9	2427.34	12961	7537.86	4076.79	10649.3	15236.3	13143.6	39053.4	49767.9	35225.1	1535.87	3119.73	3702.33	3998.92	13831	14859	12723.9	17852.7	17028.4	22796	30416.1	58071.3	4141.01	3886.55	5809.68	14787.2	18448.8	13909.9	28874	16960.1	11252.5
P62852	Rps25	40S ribosomal protein S25	40905.8	43837.5	49044.8	2263.6	8433.19	9807.59	29240	43523	15179.1	38834.1	35115.2	40080.6	161633	63691.9	62138.1	10740.1	8630.32	6908.59	19083.2	36362.2	32583.5	40823	36826.9	45673.6	52118.2	69323.6	149868	7816.04	9450.55	17748.8	18312.8	44262.8	26890.6	41986.4	54007.2	33651
P62858	Rps28	40S ribosomal protein S28	38370.4	32289.5	35390.5	23294.1	6713.55	7450.36	26000.2	26583.5	11309.3	25515.5	33301.6	33072.8	82243.8	48833.2	53522.7	6894.04	7567.29	7461.82	10433.9	30168.2	26261.3	26270.5	29078.1	30922.9	40945.7	45715	112111	10076.7	8606.35	13713.3	23722.7	36970.6	26115.2	44800.5	28117.1	24877.4
P62862	Fau	40S ribosomal protein S30	34231.6	23855.1	32367	17556.5	2961.63	4791.45	14501.2	18312	8124.28	20804.4	15020.8	26092.5	106846	100078	65360.2	5691.33	4134.55	4243.81	9149.57	15284	19722.2	19041	22375	33041.3	26469	56118.1	109216	3668.52	6441.78	6188.54	9937.4	23709.4	18490.1	17499.7	47547.4	19839.8
P62869	Elob	Elongin-B	46881.9	51313.4	38421.9	71310.4	39916.4	37407	40066	38173.4	37959.8	38937.3	25513.2	45960.7	54109.4	54116.7	20018.8	32667.2	28531	11584.5	25305.6	18338	10662.2	12549.6	26208.5	22610.2	20867.8	27026.9	33458.6	18361.3	32870.6	35056.8	16575.7	17133.8	13722.1	25054.5	21052.4	12601.4
P62874	Gnb1	Guanine nucleotide-binding protein G(I)/G(S)/G(T) subunit beta-1	211896	176993	134109	305252	244865	251275	216589	216017	274118	141526	163940	100872	55152.2	182916	9162.71	239752	264228	340750	205898	168254	266957	217020	133641	166889	259530	14708.3	148641	361541	180345	228137	383711	149700	216980	171900	192667	220452
P62878	Rbx1	E3 ubiquitin-protein ligase RBX1	6230.95	9787.22	9233.17	4042.2	7808.1	10188.2	6567.67	9664.88	10012.9	7883.71	7980.17	11470.8	14457.8	6156.62	8122.26	9604.97	7977.85	4700.82	8642.76	5774.67	4406.16	6015.79	7195.31	12087.3	7119.48	6347.9	16061.5	6619.5	5732.94	4240.99	5569.79	10578.1	5546.63	4559.73	5854.51	5421.78
P62880	Gnb2	Guanine nucleotide-binding protein G(I)/G(S)/G(T) subunit beta-2	322713	306756	216984	325423	314388	332660	263300	255140	269275	258643	255729	324358	224588	195122	346945	252895	286896	374958	208894	248404	283841	242172	213504	240242	292554	375025	367919	383131	403840	456442	299077	494204	379857	411636	424071	312488
P62881	Gnb5	Guanine nucleotide-binding protein subunit beta-5	5588.1	6426.26	5838.19	6159.72	9534.87	7734.53	6873.28	8381.08	7698.7	7046.15	8114.58	5252.93	3381.3	3165.52	2943.3	7461.45	8820.39	7400.36	9031.05	7736.11	7247.67	6985.44	6296.09	5540.09	4510.3	4942.65	3264.69	5595.94	5639.57	5395.95	5164.87	4813.51	6374.1	3868.96	5184.93	5787.11
P62889	Rpl30	60S ribosomal protein L30	32778.5	26540.5	23003.4	7113.58	5037.94	6033.77	16841	24665.6	10035.1	21261.6	24258.2	28692.7	80411.6	35186.3	27008	5513.02	5953.96	4752.92	10493.8	24217.7	21235.3	26038	18294.1	20022	42547.9	48301.7	90501.8	7204.29	6343.37	7755.29	17625	23874.1	17331	35455.4	30780.4	23061.2
P62897	Cycs	Cytochrome c, somatic	123122	141522	133175	418890	187585	161643	226727	131962	187394	217862	188949	183171	131944	138105	158073	137710	143603	172088	152326	106541	168676	160157	158240	164903	141556	157029	149107	194045	188100	145851	184934	176550	140525	218874	217925	162542
P62900	Rpl31	60S ribosomal protein L31	35496	34762.3	36312	6194.35	6956.71	5855.16	24436.9	23379.9	10433.2	29105.9	21191.7	32071.5	79530	52512.8	41415.6	5819.6	6963	2560.73	9921.76	26375.9	15653.8	19321.9	26205.9	27062.6	37582.2	68908.3	154834	8029.78	13999.4	11544.6	16835.5	41820.6	18606	38868.6	50825.4	22527.3
P62908	Rps3	40S ribosomal protein S3	123996	134054	73868	12158.8	26552.9	29677.6	77702.2	99532.3	40427.1	109262	121513	145965	330000	103280	133503	22070.4	25113.8	22103.1	39828.5	119997	87996.3	102218	59303.5	51707.1	189703	251429	387919	38860.6	39932.6	31496.4	73197.3	142141	80255.4	167129	155437	83626.9
P62911	Rpl32	60S ribosomal protein L32	4621.06	4587.01	4065.64	0.005	1128.89	1046.05	2462.72	4091.64	1857.92	4202.37	5209.91	3011.66	11602	491.885	3079.33	738.637	1261.37	900.963	1609.67	3749.03	2691.79	3458.19	3867.47	3183.33	8344.72	15860.5	22369.8	1884.94	3991.63	1352.24	2476.5	5051.83	4040.61	8442.33	8251.06	4358.6
P62918	Rpl8	60S ribosomal protein L8	119339	93680.3	81599.1	49613.2	18995.3	17870.1	78663.6	73772.2	29307.9	82355.3	91349.1	92958.9	191884	146176	120120	13918	19186.9	16610.3	22684.6	79614.9	64159.9	54249.8	72014.9	90680.6	120392	185594	268526	29565	34277.6	30808.4	61873.6	101788	57362.9	143806	118628	58233.2
P62960	Ybx1	Y-box-binding protein 1	97.2284	2.00104	864.219	853.231	0.005	944.873	143.337	386.854	401.028	1475.3	0.005	0.005	1289.27	1136.56	2.18303	433.608	906.205	354.096	2611.77	2019.93	1683.91	1385.22	2173.3	1401.67	809.248	0.005	4.7106	293.337	0.005	618.283	844.378	0.005	491.316	42.4067	2.10538	1017.51
P62962	Pfn1	Profilin-1	37137.9	37878.7	37528.8	54140.9	28529	38772.6	21331.7	23274.7	27572	19258.6	29522.3	32212.5	54099.9	34237.7	47074.2	39729.7	36011.3	33296.8	31631	20961.8	21663.2	25158.9	19585	31658.8	45292.7	34344.5	85404.8	41147.9	31722.1	39082.2	26774.7	31982.4	25910.5	27727.9	17217.6	20367.7
P62996	Tra2b	Transformer-2 protein homolog beta	937.792	667.369	821.556	0.005	2939.12	0.005	1302.35	783.246	353.399	790.258	1253.96	14.072	1213.75	613.436	1349.64	0.005	0.005	202.41	568.956	988.769	424.971	449.362	768.035	276.385	908.798	823.73	1430.55	339.814	821.902	893.394	922.513	788.084	712.178	978.133	990.721	1824.37
P63001	Rac1	Ras-related C3 botulinum toxin substrate 1	67173.7	95832.3	54652	38875.5	115777	141985	78740.5	114475	129955	80354	121771	116252	73536.8	60817	104048	100267	71513.9	93831.9	81037.4	45194.9	65267.2	79077.3	57399	35959.7	69250.4	68294.2	48091.7	88493.8	83473.9	66773.8	69718.9	55404.3	61834.9	64052.4	77917.5	69120.9
P63005	Pafah1b1	Platelet-activating factor acetylhydrolase IB subunit beta	6651.88	5376.45	6486.22	4149.32	7063.65	8056.38	6333.92	6050.16	6667.73	7219.71	7351.84	10032.3	5322.31	2270.38	2948.8	5706.33	5803.27	6017.73	6197.36	5248.23	7055.33	5991.87	7182.09	4682.9	7781.61	7721.15	7783.8	9571.92	7289.55	8772.04	7579.42	11715.5	10645	9122.78	6975.44	7063.96
P63011	Rab3a	Ras-related protein Rab-3A	340465	256536	431787	720138	213950	254862	239191	182204	228440	191324	227306	134676	259963	273441	192915	363993	298142	301512	282272	189010	275224	244971	256428	324416	220951	212979	221296	244377	250970	393950	291597	246109	243436	180250	223863	241717
P63017	Hspa8	Heat shock cognate 71 kDa protein	448862	478602	521247	442989	404020	381096	429370	410720	368162	461803	428462	435350	652311	534121	642970	431702	416605	416609	439132	477331	448138	474974	475129	507635	391494	461925	782898	400085	381646	438077	438920	487784	474419	493987	545413	456343
P63028	Tpt1	Translationally-controlled tumor protein	10033.9	6931.72	9602.93	12942.8	8052.51	6464.62	9283.81	5649.51	5007.63	8594.95	3097.79	7656.63	3727.47	6612.09	1833.19	3632.56	4307.83	3937.19	3272.43	3192.24	5275.32	3256.66	10608.1	11484.4	4515.08	3189.5	5888.79	5381.36	4145.18	8131.97	4752.14	4939.13	4620.61	4777.05	658.449	3629.36
P63030	Mpc1	Mitochondrial pyruvate carrier 1	1998.45	2468.75	3644.59	2858.06	3467.2	2200.95	3390.18	4553.52	3790.6	2565.44	2129.46	0.005	5197.83	1146.3	1448.69	3590.75	2660.56	3076.55	5460.66	3437.19	3375.18	6765.8	5394.83	4840.05	894.86	1438.04	0.005	2575.81	3528.8	740.445	1809.84	0.005	2948.03	0.005	3939.46	3966.67
P63034	Cyth2	Cytohesin-2	3320.16	3552.61	3743.22	2804.47	4464.74	5129.47	2557.77	3770.61	4180.31	3832.68	4052.57	1809.09	2648.98	3612.64	2458.92	5240.73	4354.06	4298.72	4348.8	4759.55	4947.85	5057.72	3630.89	4229.18	4722.33	0.005	1510.37	3865.63	4584.3	2615.78	3271.59	0.005	2780.1	1884.1	0.005	3964.84
P63037	Dnaja1	DnaJ homolog subfamily A member 1	3175.15	3688.87	5670.31	3854.07	3537.59	5330.24	3086.18	3270.97	4329.59	2730.4	4205.37	2480.45	4100.69	3892.85	1272.77	2471.96	4011.41	4163.25	4049.13	4852.51	5479.92	5328.7	4145.31	3518.28	4681.12	1753.98	4266.8	3615.68	1809.31	3610.22	3611.25	1194.48	3657.9	2249.78	2139.58	3361.18
P63038	Hspd1	60 kDa heat shock protein, mitochondrial	138706	186906	131889	152623	238488	178669	197122	208265	232402	211729	229145	217047	204402	116579	217903	203789	190336	217986	213116	153520	173947	207004	170169	178619	137545	150817	201840	187362	191078	209192	189534	209012	179123	208016	197832	173901
P63040	Cplx1	Complexin-1	4182.26	2644.24	9274.22	28626.5	5576.61	5605.45	7423.8	5471.74	8916.83	6427.58	5585.3	836.498	2831.61	5613.95	3346.66	3370.23	2614.84	2893.19	5225.85	2550.45	4397.96	4882.78	6392.79	5041.93	3061.11	132.349	126.412	3466.15	1853.44	6286.12	5886.29	37.3947	5282.58	1011.54	1982.13	5437.17
P63044	Vamp2	Vesicle-associated membrane protein 2	151404	192310	216833	419252	245519	226065	187853	173605	231960	126960	154696	131566	214160	165143	233191	276098	204310	207332	239338	147452	164500	167804	185198	152663	123052	87650.2	113971	135377	133550	175566	156599	84116.3	131465	78860.9	143538	137659
P63046	Sult4a1	Sulfotransferase 4A1	5001.89	3940.65	2076.05	6028.5	5052.93	7587.06	4374.56	3440.53	6918.3	2665.26	2605.49	3720.99	563.683	495.602	878.047	4457.72	4314.37	2453.69	4104.8	2732.39	1916.69	2115.36	955.073	1368.31	4878.45	4724.79	3172.93	6595.19	5452.65	3989.76	4229.67	1444.12	2317.66	1347.33	855.777	2488.13
P63054	Pcp4	Calmodulin regulator protein PCP4	21144.3	13211.2	25803.4	194410	49404.4	30495.4	72182.3	62286.6	61167	76219.3	71008.3	74774.5	16806	52426.5	73695.8	30646.2	26845.7	45635.9	77655.2	49657.7	84048.8	105159	111307	132267	18565.2	24271.4	34184.5	23383.1	35734	63614.7	50127	76784.1	95970.7	66690.6	89608.9	82788.5
P63073	Eif4e	Eukaryotic translation initiation factor 4E	5945.76	4793.26	7353.49	5528.16	4120.7	4865.17	4902.98	5840.16	4767.55	5966.52	5717.47	5911.62	9169.23	8316.5	6507.61	3594.08	3715.29	2871.15	5064.67	5343.04	4228.79	4184.19	5840.24	4889.13	6760.26	6446.55	10205.7	4035.06	4554.84	2667.41	3859.74	3876.68	3907.16	2519.35	4418.4	3966.54
P63080	Gabrb3	Gamma-aminobutyric acid receptor subunit beta-3	4457.15	4454.43	3377.37	5078.04	6770.1	5274.41	5786.69	7301.02	5287.77	5013.6	5505.18	1346.06	715.599	4260.53	1194.28	4808.38	7982.03	5270.52	6636.88	13466.1	5805.58	6984.5	3950.23	4426.72	4469.39	2.92021	0.005	4223.19	2074.48	1836.19	5565.76	2378.05	3464.32	1947.4	7.05522	4987.86
P63082	Atp6v0c	V-type proton ATPase 16 kDa proteolipid subunit	0.005	0.005	148.528	0.005	0.005	292.818	0.005	141.991	0.005	0.005	0.005	0.005	1.8587	0.005	0.005	0.005	416.832	0.005	393.759	0.005	0.005	0.005	121.452	0.005	0.005	0.005	0.005	0.005	0.005	0.005	0.005	0.005	0.005	0.005	0.005	0.005
P63085	Mapk1	Mitogen-activated protein kinase 1	103917	109532	95198.7	120295	99387	115294	157885	186124	119093	184024	216721	203023	94768	98852.3	84917.8	118617	100964	82172.8	133844	174166	182909	192202	187125	189503	104276	93639.7	94865.9	110894	85229.5	81157.2	147015	226490	180073	225243	186163	181076
P63087	Ppp1cc	Serine/threonine-protein phosphatase PP1-gamma catalytic subunit	24108.7	25133.4	16276.3	7083.44	32480.7	36772.5	26501.7	32456.9	29980	28292.1	31175.7	31757.1	26073.7	10342.9	18529.7	28334.5	28966.3	23319	25504.2	23512.4	22933.1	25010.9	20175.1	24290.3	25602	24053.3	27155.2	29581.4	23723.9	23747.7	25972.9	32723	25681.1	31039.5	26403.5	25991.1
P63094;Q6R0H7	Gnas	Guanine nucleotide-binding protein G(s) subunit alpha isoforms short;Guanine nucleotide-binding protein G(s) subunit alpha isoforms XLas	14364.1	14397.7	11399.9	16041.8	16320.2	17392.7	16698.5	16204.3	17059	16832	16537.1	16558.2	13718.8	14719.1	16295.2	15758.5	15965.3	14301.8	15980.3	13993.3	13412.6	13329.4	12109.2	13114.4	14163.6	17788.8	13432.3	16786	18135.1	20727.9	18956.2	18854	16624.8	22920.1	23107.8	15929.3
P63101	Ywhaz	14-3-3 protein zeta/delta	611397	559733	529358	846377	486789	372050	473127	345719	348803	458594	345202	368332	503506	585717	458201	479144	550437	527923	385247	452685	430881	395451	404124	511571	403775	373535	679144	429713	443300	594744	469757	573014	572322	623903	437826	434470
P63137	Gabrb2	Gamma-aminobutyric acid receptor subunit beta-2	2858.59	5639.81	4007.09	1295.19	7665.23	4480.25	2606.4	4596.3	4015.28	4104.8	6316.03	3893.53	2579.89	627.574	1.46154	3564.76	6430.08	3911.74	3656.82	5531.64	3709.92	4455.64	1998.4	2676.32	4421.21	4455.01	5151.69	4630.85	4329.81	3597.26	4127.21	3145.87	5165.3	9784.15	5837.49	5596.26
P63143	Kcnab1	Voltage-gated potassium channel subunit beta-1	6437.65	6270.28	3692.96	4629.09	3394.83	2878.33	0.005	208.294	1451.41	0.005	0.005	8.01388	4493.54	5217.85	1964.22	3438.84	3276.41	1934.85	1446.2	1365.43	640.865	0.005	1000.95	682.114	2593.86	1746.33	2134.34	2020.14	0.005	1658.32	683.095	0.005	455.012	28.8715	0.005	630.677
P63158	Hmgb1	High mobility group protein B1	6712.3	4585.31	8975.78	3840.58	2406.86	2003.31	15223	24381.1	6480.53	28223.5	17549.7	22985.8	14913.2	13923.1	13.4549	199.794	1942.92	3.9965	4687.64	10556.5	7538.06	13182.5	18598.3	16468	6463.64	1615.47	9724.27	1579.27	616.047	2447.07	8939.05	10702.8	7505.98	13490.1	11784.7	15855
P63168	Dynll1	Dynein light chain 1, cytoplasmic	9876.83	8561.55	23111.2	29177.1	4486.46	7879.24	5778.96	4655.98	4475.48	4401.43	2549.68	1358.48	13379.3	26985.9	4026.57	11961.1	9557.32	9725.52	4756.32	3157.12	7076.47	5457.53	18777.7	16864.6	7430.42	2316.32	4443.3	7778.73	1469.97	9512.06	5943.36	2769.67	5234.29	0.005	0.005	6145.04
P63213	Gng2	Guanine nucleotide-binding protein G(I)/G(S)/G(O) subunit gamma-2	14534.1	13155	21012.8	29329.8	15807.9	16516.1	16673	11327.7	15450.5	12178.7	7955.96	14725.7	10607.6	14443.5	18542	27002.9	15983.4	20135.2	15059.6	10507.9	15324.8	16865.5	16070.2	18969.6	12178	10578.4	13640.1	14538	21568.7	24139.9	12444.5	25696.6	20745.2	9485.7	46943.4	18540.9
P63242	Eif5a	Eukaryotic translation initiation factor 5A-1	8608.43	8703.32	9502.01	5656.22	8875.84	9153.21	8325.05	11123.1	9579.65	9600.99	11568.2	6531.36	4069.25	5190.62	2045.89	5176.7	5219.53	3944.95	6207.36	5529.7	5093.18	3918.77	4216.77	4901.83	8039.58	2278.33	59.7434	6235.94	3901.04	4599.52	7200.53	1884.38	4721.6	2334.86	62.0374	5563.92
P63250	Kcnj3	G protein-activated inward rectifier potassium channel 1	371.888	400.368	1212.06	1743.92	3445.84	2556.94	1556.55	2258.82	3493.02	724.723	3822.33	946.102	0.005	1924.59	2.4905	1531.09	3427.53	2517.82	3608.93	3000.07	1866.43	1946.73	2081.17	2280.15	853.526	0.005	0.005	2466.42	1609.28	1735.49	3330.16	3.07523	1341.6	373.269	1581.09	1804.92
P63260	Actg1	Actin, cytoplasmic 2	1.85214e+06	1.83764e+06	1.4967e+06	3.61361e+06	1.64388e+06	1.551e+06	1.58052e+06	1.3353e+06	1.27753e+06	1.37863e+06	1.99515e+06	1.44304e+06	1.87499e+06	2.29395e+06	2223333	1.68979e+06	1.80576e+06	2.36787e+06	1.294e+06	1.37073e+06	1.74392e+06	1.57938e+06	1.56085e+06	1.53007e+06	1672111	2.0201e+06	2.19546e+06	2.00648e+06	2.1e+06	1.79708e+06	1.69107e+06	1.58405e+06	1.81835e+06	2244827	1.89266e+06	1.398e+06
P63276	Rps17	40S ribosomal protein S17	32194.6	33807	31214.5	18364.8	7659.28	7019.25	18752	26015.9	11228.7	29424.9	20088.9	25869	84200	69561.6	50628.1	5912.22	5913.69	5514.97	9212.95	18787.6	17454.9	17831.4	21128.8	21708.5	34279.4	59757.4	114800	6685.85	9169.85	12543.9	14463.3	36646.9	16754.4	37936.6	35919.1	17417.4
P63280	Ube2i	SUMO-conjugating enzyme UBC9	7749.26	4692.71	10892.9	12498.9	2947.37	3331.25	12727.4	21369.2	7880.03	22670.7	14972.8	13463	16158	5208.07	38.1567	3613.25	1864.69	1793.23	5513.74	7234.86	7149.57	11289.5	11742.7	12448.6	5666.71	3864.86	9386.22	2532.12	1462.73	2341.79	4606.66	3905.96	6447.98	5728.83	17146	11367.4
P63300	Selenow	Selenoprotein W	1668.49	2470.56	1676.49	0.005	2868.16	2483.83	1083.11	1119.48	1854.47	1235.85	590.028	1013.22	1686	256.79	14.6429	1859.96	1689.49	902.62	1748.32	720.518	370.724	704.314	488.924	279.19	2426.83	2046.14	2035.4	2918.68	1870.13	1752.21	1184.92	787.105	147.305	2.92685	0.005	796.867
P63318	Prkcg	Protein kinase C gamma type	61340.3	76759.4	67040.6	57254.4	58684.5	72603.2	17287.8	14786.8	29422	11863.6	10162.2	12735.1	86527.9	54841.7	55930.7	65549.1	58433.7	56518.3	28015.8	16263.6	12536.6	8948.05	10100.2	11207.9	52002.1	43430	47682.2	46783.4	36353.4	36983.3	15143.7	2713.86	7872.96	7892.52	8853.76	7620.24
P63321	Rala	Ras-related protein Ral-A	16861.2	21355.5	19621	16289.8	21758.5	22600.5	17678.9	17942.1	23340	16396.8	22372.9	25329	19626.2	7780.46	15265.1	21714.4	22371	19697.5	19311.8	15507.3	13932.9	12221.7	17040.4	12031.2	16366.6	14810.6	13489.4	20840.3	21304.8	17832.3	12996.9	15004.9	14258.8	22173.4	20813.6	13172.1
P63323	Rps12	40S ribosomal protein S12	13518.5	12610.5	17945.6	5340.06	2368	2697.12	7471.84	10783.3	4095.25	10101.5	10469	10808	27460.6	21386.8	17883.8	2477.43	2492.6	1857.5	3831.36	8266.52	8220.64	8406.02	11238.3	11359.1	18403.7	21225.6	40277.8	3152.5	3740.81	4084.33	9037.03	13160.5	9820.61	13790.4	12263.7	9793.16
P63325	Rps10	40S ribosomal protein S10	54959.9	66111	47266.4	3727.47	15893.8	14821.9	39152.4	63522.3	21397.9	64530.1	51379	66096.4	124665	11012.3	40765.7	8208.6	7261.27	6678.69	15130.5	28154.1	29121.8	32033.7	30556.8	26507.8	74021.5	144626	690391	13968.8	19238.6	15617.4	29120.9	95648.5	32564.4	71313	867602	40599.6
P63328	Ppp3ca	Serine/threonine-protein phosphatase 2B catalytic subunit alpha isoform	757594	784026	593910	707879	644234	585381	494090	421400	369441	497768	565660	484855	804776	760598	1.11074e+06	774671	742054	895576	456507	567442	607928	523929	422570	476656	638282	895701	844280	645390	777768	588631	436617	618842	548303	627655	677805	451470
P67778	Phb	Prohibitin	33694.1	42809.4	31341	67917.7	66589.9	51168.2	51107.1	54871.7	59793	51655.9	59798.9	58540.5	48009.2	43625.1	44589.2	46090.2	47023.9	66613.6	50331.8	51014.7	50923.7	53493.5	37606.8	35717.1	39547.7	49257.1	51489.8	51544.7	48364.5	43676.8	53591.7	39079.6	58705.9	58920.5	73934.9	53683.7
P67871	Csnk2b	Casein kinase II subunit beta	2040.93	1884.99	2313.5	2219.15	2757.72	5048.02	957.572	4719.01	4939.35	572.535	1073.57	231.935	160.791	2574.51	0.005	3483.38	3098.31	504.779	3988.83	1225.75	565.668	718.429	2176.54	335.363	784.161	60.4458	0.005	831.669	0.005	3546.46	557.102	20.6509	8.09478	0.005	52.1851	291.297
P67984	Rpl22	60S ribosomal protein L22	30987.2	33701	39073.9	8159.88	8246.38	6843.4	21141.9	33661.9	10826.5	30134.5	21490.1	34949.5	84911.5	26093.1	28481.9	5747.07	6457.29	3474.34	9110.85	13776	11160.5	19090.6	18222.3	22867	24405.7	48897.8	101634	6469.47	9242.27	12587.3	11952.8	45085.2	15734.6	18121	37303.6	14996.8
P68033;P68134	Actc1;Acta1	Actin, alpha cardiac muscle 1;Actin, alpha skeletal muscle	1118.95	0.005	3432.98	13764.2	16287	8328.15	5185.23	0.005	10509.1	2696.06	15286.4	0.005	9788.93	350.353	1208.57	5772.35	3700.46	7585.16	3465.53	1635.92	2682.96	412.036	1043.57	4442.78	7417.93	5366.12	0.005	8681.21	7277.26	8263.73	12931.7	0.005	1180.15	1245.59	200.99	1767.95
P68037	Ube2l3	Ubiquitin-conjugating enzyme E2 L3	8611.44	9416.06	12988.1	31112.4	10232.7	8715.34	9551.56	10050.3	8123.04	11139.9	5736.51	9545.91	11428.1	14754.1	7154.75	6898.98	6611.87	4501.44	7104.82	6352.56	4360.87	6445.18	10607.5	10826.8	6720.83	6830.19	14155.3	7580.66	9038.94	11427.9	7471.27	13960.5	7768.62	12021.1	6094.79	7990.8
P68040	Rack1	Receptor of activated protein C kinase 1	22882.1	26018.5	32739.7	6624.94	4688.69	5001.81	16337.4	22508	6824.77	20521.6	23030.6	18572.3	71512.7	39356.1	14151.4	5190.73	5246.95	4727.86	9535.84	22549.9	19372.4	22199.8	22441.5	25855	35128	26596.9	91444.3	6215.73	3642.32	7877.61	17809.8	26586.8	20366.6	27203	21875.4	23757.3
P68181	Prkacb	cAMP-dependent protein kinase catalytic subunit beta	28517.7	36176.5	28512.9	18072	32791.6	30176	42024.2	56218.2	42313.4	51041.2	62713.5	58474	33789.1	12176	30041.8	19752.3	24751.6	26465.8	40294.9	40412.1	43686.2	53842.7	46329.9	45189.9	32877.1	37117.9	48517.8	34933.9	35701.9	30444.3	39718.1	61124.3	45633.7	58424.8	62170.7	48703.1
P68254	Ywhaq	14-3-3 protein theta	99258	100083	77304.6	140200	80847.4	93268.4	75112.6	65624	78519.2	63247.1	70255.7	83499.8	92586.7	126216	69086.7	69784.5	94631.3	82113.9	52843.7	63306.5	52631.7	46981.2	42925.8	61216.1	83191.1	72851.5	110330	82847.3	83549	92344.4	67555.5	87480.6	63886.8	95331.8	42491.1	44878
P68368	Tuba4a	Tubulin alpha-4A chain	897276	928322	637131	1.30728e+06	986570	853262	744926	663212	698699	588681	585471	720335	899180	1.05379e+06	1.29393e+06	613630	630882	951005	480287	551542	621608	373400	362445	437317	728664	1.16247e+06	1.41603e+06	850814	1.06088e+06	703045	620310	808915	590819	534482	5.01643e+06	382027
P68369	Tuba1a	Tubulin alpha-1A chain	1.01839e+06	1.1518e+06	988756	1201059	1.28281e+06	1.06042e+06	1.03139e+06	1.02112e+06	880588	939715	982128	969585	1185537	1191999	1.54297e+06	1.30579e+06	1.20352e+06	1.52012e+06	1.02259e+06	955599	1.18276e+06	991268	973950	1024174	907263	1137168	1.14147e+06	1.10727e+06	997901	1.14108e+06	952154	1.14706e+06	1157446	835858	1212617	1.00922e+06
P68372	Tubb4b	Tubulin beta-4B chain	510619	576486	715004	1156958	617895	566163	444268	479792	436167	387728	500963	439463	739533	770251	829718	648183	627084	893807	565581	519730	658967	495016	609646	621962	482581	503967	903482	583974	505211	594747	447681	561449	616372	440486	800237	505670
P68404	Prkcb	Protein kinase C beta type	68808.8	80676.6	70913.8	54640.3	72299.6	65977.7	18990.7	22642.3	21501.6	15836.6	14127.5	10991	86569	57241.5	65820.9	82024	70186.9	71045.7	30491.7	18755.3	16087.2	15893.9	14535.5	14277.5	57833.3	56622.2	67816.6	48798.1	45726.9	47031.4	16383.1	6464.61	11255.6	6494.95	7582.24	10722.8
P68433;P84228	H3c1;H3c2	Histone H3.1;Histone H3.2	20029.7	21836.4	3521.35	2099.99	7845.38	4289.02	41075	28494.8	7967.24	48086.4	34769.1	27500.9	15083.1	9809.09	5047.77	1145.19	3603.56	3104.36	4504.83	18000.3	15539.5	13194.6	20047.5	10408.2	20209	19882.7	21107.6	9934.54	9209.99	4017.63	26142.2	41192.3	9316.32	47449.8	42069.2	26126.6
P68510	Ywhah	14-3-3 protein eta	147052	137051	103252	150782	120002	134946	167167	149934	131022	139161	151253	177906	111296	112589	111002	120379	127117	119618	139046	191480	130214	146600	108868	85305.1	148935	149771	154421	142928	158336	146368	169955	145036	170430	163066	137997	125764
P69566	Ranbp9	Ran-binding protein 9	369.584	0.005	103.584	0.005	446.389	723.402	597.812	582.383	920.372	329.995	176.353	1.06253	0.005	725.814	0.005	643.976	910.082	592.98	943.559	1121.14	526.145	814.546	0.005	0.005	773.995	0.005	0.005	681.533	209.057	194.756	671.176	0.005	485.397	0.005	0.005	309.832
P70122	Sbds	Ribosome maturation protein SBDS	796.292	622.924	628.975	0.005	720.266	376.54	0.005	564.296	280.35	0.005	194.246	0.005	1277.29	0.005	0.005	385.769	563.206	807.007	576.952	1299.71	983.58	854.168	470.705	0.005	0.005	1709.89	2583.57	0.005	648.46	1293.16	915.537	0.005	2180.72	3400.01	0.005	1559.95
P70168	Kpnb1	Importin subunit beta-1	29021.4	34351.9	30113.4	26577.8	28235	28913.3	28351.6	34071.2	25261	31274.2	39705.7	34838.2	39094.3	20833.5	28809.4	24666.2	27910.2	28274.4	24565	31862.1	26686.2	26712.2	22253.8	24981.7	33418.1	37522.6	45220.5	31368.4	28844.4	20763.4	29714.8	27701.4	28872.9	47099.5	34173.7	24994.5
P70175	Dlg3	Disks large homolog 3	37472.5	39836.9	41461.7	74436.1	42671.1	44598.9	57956.2	58747.8	46781.1	66771.2	66607.1	62539.4	23535	43706.3	39366.3	43817	50124.3	51987.7	44535.5	58414.6	72928.8	65619.8	67951.2	73152.5	39956.3	35533.3	32130.6	53578.2	43025.6	46659.3	57208.4	69487.6	63565.2	79041.5	59864.5	58619
P70182	Pip5k1a	Phosphatidylinositol 4-phosphate 5-kinase type-1 alpha	1432.88	1568.2	1418.2	2274.02	1559.22	2503.64	1461.36	3225.82	2605.39	3292.95	2389.25	1617.49	2017.05	1206.51	0.005	1359.4	1436.9	599.223	1405.49	1620.86	1751.17	1938.62	1906.6	2414.31	1400.54	589.406	0.005	950.121	328.83	826.061	1649.97	2140.41	1709.61	1190.24	713.488	1836.22
P70195	Psmb7	Proteasome subunit beta type-7	34629.7	31259.5	31780.7	37298.1	22047.6	23843.2	31271.8	36455.4	20127.7	39130.4	29246.1	37548.5	54298.1	45461.6	30956.9	19547.3	23037.6	20324.3	20373	25547.2	19599.6	25678.5	20184.1	27930.5	25632.2	34364.6	63848	20610.6	21968.1	25978.7	25405.9	35794	29241	51354.4	40837.7	23550
P70202	Lxn	Latexin	7074.66	6966.72	8064.04	10662.5	12662.4	8819.67	7629.21	6404.17	8867.79	4749.24	7695.65	2974.15	6227.63	5289.85	2570.39	7810.31	8090.17	7927.37	7111.72	5906.15	5843.04	5859.07	4460.92	5607.39	7148.89	6202.64	7874.99	9302.63	9429.08	11664.7	9145.42	6918.26	11405.4	1823.37	3853.35	8061.41
P70205	Adcyap1r1	Pituitary adenylate cyclase-activating polypeptide type I receptor	0.005	0.005	0.005	0.005	0.005	515.335	0.005	801.742	877.309	0.005	983.361	547.751	0.005	0.005	0.005	0.005	0.005	0.005	0.005	0.005	633.673	687.669	557.953	0.005	0.005	0.005	0.005	162.86	0.005	0.005	404.937	0.005	0.005	0.005	0.005	0.005
P70206	Plxna1	Plexin-A1	11562.6	11666.6	9593.58	10548.2	8260.78	10602.2	826.875	995.965	3228.19	313.403	778.875	561.324	5475.96	6902.05	6151.53	11888.2	9479.3	6468.32	3516.94	2858.33	1110.28	532.528	295.118	448.07	7552.89	7082.51	2317.61	10261.9	7186.25	5802.6	1540.38	0.005	683.771	193.933	0.005	450.354
P70207	Plxna2	Plexin-A2	1014.94	0.005	188.901	0.005	244.953	181.663	0.005	359.168	4063.18	0.005	0.005	0.005	0.005	0.005	0.005	1071.7	1422.52	1285.96	1231.79	1336.87	696.641	492.775	0.005	637.705	639.401	0.005	0.005	638.868	0.005	0.005	5024.76	0.005	0.005	0.005	0.005	981.741
P70211	Dcc	Netrin receptor DCC	626.789	2184.48	900.776	1573.04	2100.06	2543.99	479.582	1685.62	2442.56	3234.77	1666.14	2217.64	602.245	0.005	899.093	1752.07	2108.76	1039.09	2461.78	3029.12	1352.52	1464.3	1100.43	1030.04	1161.64	2948.46	0.005	1907.09	3865.92	1516.43	1929.32	0.005	1158.53	3140.03	3084.82	907.222
P70232	Chl1	Neural cell adhesion molecule L1-like protein	0.005	667.094	1039.32	1890.78	336.025	456.831	2127.25	339.092	508.171	0.005	672.634	8.33706	0.005	0.005	0.005	378.803	635.752	632.892	668.713	672.68	688.624	391.992	519.54	457.313	1131.84	0.005	0.005	2832.3	2351.75	2267.82	1340.47	511.011	4146.34	1968.42	736.263	1729.19
P70236	Map2k6	Dual specificity mitogen-activated protein kinase kinase 6	6309.94	5113.44	5011.37	20507.5	5301.01	3812	5481.88	4679.3	4331.62	6399.14	6613.87	5999.68	5320.35	13212.2	6261.2	3174.51	3947.62	6660.88	3795.41	4552.16	5644.06	5403.66	6207.37	4403.04	4092.25	7225.95	8304.73	4091.14	6328.27	5939.67	6540.04	7471.49	7864.77	9529.5	19882.6	6883.04
P70265	Pfkfb2	6-phosphofructo-2-kinase/fructose-2,6-bisphosphatase 2	2350.52	1861.41	898.887	0.005	1524.35	675.262	4117.06	163.049	266.08	4202.55	579.509	422.643	1598.96	0.005	0.005	814.957	726.963	728.288	334.202	936.93	1176.5	585.273	1449.4	1150.33	1048.92	7113.69	0.005	1881.36	5010.5	2327.81	1515.34	0.005	1403.51	2382.22	15126	4521.19
P70268	Pkn1	Serine/threonine-protein kinase N1	0.005	0.005	289.491	850.609	0.005	724.317	1004.64	934.94	966.313	1055.92	1005.85	0.005	0.005	0.005	0.005	304.048	599.752	0.005	826.864	1059.06	970.146	997.244	497.921	891.476	349.773	0.005	0.005	613.954	0.005	0.005	1061.97	0.005	1240.84	0.005	0.005	1355.98
P70271	Pdlim4	PDZ and LIM domain protein 4	0.005	0.005	204.272	2735.51	1766.19	2069.64	681.211	0.005	719.801	0.005	0.005	0.005	0.005	794.22	719.248	1244.33	1700.14	1526.26	2194.32	2387.5	2403.89	1591.09	1722.22	1688.48	1972.87	2246.02	0.005	4196.98	5008.75	3586.61	3295.55	6664.28	6250.03	1292.92	6786.77	5547.16
P70280	Vamp7	Vesicle-associated membrane protein 7	4435.03	4160.61	3663.03	5687.42	5531.08	7238.9	2438.47	3758.62	3766.35	1990.37	3420.87	3864.29	5237.22	3310.26	6328.12	5579.94	4592.56	3154.01	4228.14	4950.55	3071.31	3119.64	1626.57	2230.53	5402.63	4135.65	5954.46	5913.19	5234.31	2599.43	3155.09	2384.11	2327.57	3799.42	2368.56	3156.61
P70288	Hdac2	Histone deacetylase 2	1628.21	5313.54	6092.6	0.005	0.005	0.005	1223.52	2734.38	112.051	2668.09	2259.51	1751.54	20341.5	5744.98	0.005	0.005	0.005	0.005	843.442	3379.17	3663.11	3855.4	5192.44	3529.52	4547.87	7107.29	11773	0.005	0.005	0.005	1612.07	5126.99	744.911	5482.33	4180.12	3888.45
P70290	Mpp1	55 kDa erythrocyte membrane protein	268.863	308.158	231.722	0.005	561.292	499.894	332.742	66.5331	167.674	0.005	133.928	0.005	0.005	0.005	0.005	225.427	838.887	293.758	867.415	529.442	453.802	326.974	270.319	173.336	450.197	115.323	3.92121	578.714	0.005	725.375	220.297	0.005	389.299	1.4813	0.005	270.791
P70296	Pebp1	Phosphatidylethanolamine-binding protein 1	87080.6	77916	118333	229540	75090.9	87479.7	70283.9	72590.1	75540.8	68839.3	69264.2	82102.9	103673	94510.2	77260.5	102752	104271	79226.1	86290.6	74245.2	70723.7	84380.6	96703	115078	68830.8	67555.6	120957	73119.8	81957.1	105136	85234.6	87672.1	101202	82067.4	59019.2	90207.9
P70297	Stam	Signal transducing adapter molecule 1	2127.8	1176.46	2002.47	0.005	2466.75	2549.91	2047.87	1951.03	2468.11	1503.54	338.247	776.985	1054.54	1610.61	79.8099	1358.39	1571.18	1664.83	1711.88	1349.84	1759.18	1406.29	679.623	730.925	2746.55	1.24604	31.9391	2588.87	1013.89	1352.98	2743.34	9.03588	2095.9	983.138	3.3269	2373.75
P70302	Stim1	Stromal interaction molecule 1	1992.49	1190.18	2885.42	2160.77	2029.24	1259.27	591.03	1054.55	1591.01	2235.59	1298.14	624.885	1419.81	825.187	0.005	1039.46	1587.43	852.924	1476.55	1459.34	645.21	1445.88	1517.99	1198.11	1100.55	1223.63	1.96992	1095.4	242.9	869.807	641.923	72.9311	400.933	3.05315	1.48608	1288.54
P70318	Tial1	Nucleolysin TIAR	5490.19	4798.01	8374.09	649.142	1090.11	1322.23	5713.9	5850.97	2216.9	7083.18	5695.68	3545.81	11534.3	13754.3	7491.08	486.882	1296.51	1098.11	2044.33	7625.35	6485.31	6414.75	5486.82	5207.32	10427.4	6332.68	9776.41	3663.63	997.722	838.698	5760.97	2168.81	4992.63	6446.85	7322.22	6384.66
P70333	Hnrnph2	Heterogeneous nuclear ribonucleoprotein H2	19390.4	9199.3	20894.7	6593.13	476.35	1703.64	2976.83	12024.1	3233.68	14593	13946.4	17874.8	33154.8	29911.9	13812.2	493.364	894.228	956.284	1264.05	7771.78	9472.71	7874.38	12526.8	6778.2	20086.1	1045.1	232763	1790.26	0.005	838.413	9779.86	36221.6	7613.8	26411	16549.5	9035.68
P70336	Rock2	Rho-associated protein kinase 2	13794.3	16451.7	19129.1	12464.6	17151.9	22509.5	9433.96	11304.5	15717.6	7778.13	8162.37	8374.26	12430.6	8130.55	10276	24942.2	21378.7	15126.4	19425	10418	9007.7	9242.75	10251.5	8918.51	10215.5	7817.21	6811.73	11373.1	8682.06	16627.8	6063.52	4598.49	6224.11	7547.09	5879.12	8535.18
P70345	Bcl2l2	Bcl-2-like protein 2	2797.19	1880.82	1793.04	6287.78	2511.76	2717.94	2312.48	3015.8	2790.39	1965.14	1938.58	569.839	900.436	3299.93	882.542	1703.63	2237.06	2058.73	2040.9	2522.77	1328.86	1520.79	1005.34	1020.2	2720.26	2289.87	1074.41	2935.24	3685.7	2173.76	2822.71	1081.55	1804.06	1614.08	907.976	1320.1
P70349	Hint1	Adenosine 5'-monophosphoramidase HINT1	15610.1	13906.2	13133.5	18550.9	18736.6	26475.8	16650.7	29899.7	24965.3	17094.6	10001.4	23350.8	505.381	13298.2	14398.6	16734.8	16443.6	9224.77	17670.5	6924.41	10098.2	11933.5	10694.7	10806.9	10905.1	11957.3	7808.69	13068.2	12359.8	8238.26	11646.9	14157.9	9009.38	10354.5	15655.9	5322.74
P70362	Ufd1	Ubiquitin recognition factor in ER-associated degradation protein 1	156.192	0.005	1671.61	4772.19	1139.04	1210.21	1926.08	1604.12	1562.8	318.198	508.212	0.005	0.005	2121.07	2190.56	656.141	1121.47	757.423	1160.91	1561.35	793.128	1045.56	1550.85	1444.85	1776.26	511.264	689.751	1231.78	866.622	1936.3	1014.81	786.048	1191.88	0.005	907.801	2096.57
P70372	Elavl1	ELAV-like protein 1	34184.7	38065.5	37098.7	4477.61	2398.61	2931.3	29265.7	35727.3	8871.66	45084.1	42061.9	47831.4	112910	60875.7	55214.9	2238.05	3182.89	2529.48	8156.7	35935.5	34319.5	41387	36999.2	37773.8	37959.2	57223.4	125419	3761.22	3721.63	3421.6	22311.5	52749.5	27410.8	56234.2	59033.6	43110
P70377	Fgf13	Fibroblast growth factor 13	2755.55	3535.8	2852.38	609.597	1434.88	1342.56	2525.34	3595.89	1309.81	2511.92	2052.53	1369.13	3360.7	0.005	681.602	2015.63	1408.1	1420.19	2260.46	2556.49	3775.41	3625.73	2524.65	1694.8	4410.71	3891.32	5188.82	2113.13	0.005	884.873	2101.72	0.005	3403.34	537.175	1626.09	3860.11
P70392	Rasgrf2	Ras-specific guanine nucleotide-releasing factor 2	2329	1292.74	808.017	0.005	1943.98	2070.93	2929.57	4848.18	2910.42	4792.8	4507.71	3808.04	772.542	423.088	1136.79	1993.05	1255.52	1165.71	3051.64	2191.3	3282.76	3753.09	1928.09	2098.79	2178.5	1390.46	0.005	1818.34	1665.64	1313.33	2877.56	2163.92	3540.31	1912.33	2828.99	3922.01
P70398	Usp9x	Probable ubiquitin carboxyl-terminal hydrolase FAF-X	4679.71	5373.73	5456.14	3141.31	6366.5	6922.86	4979.49	5827.87	6346.71	4969.38	4752.59	3480.81	4788.29	2780.38	4368.17	6480.51	6706.14	4836	6991.67	6049.03	5396.96	5479.79	5021.21	4565.66	5330.98	5765.15	4484.26	5842.57	5610.42	4795.36	4484.42	3479.59	4424.87	3268.72	4011.51	4774.51
P70399	Tp53bp1	TP53-binding protein 1	413.434	364.837	930.847	0.005	0.005	0.005	961.889	292.523	0.005	750.536	0.005	0.005	676.831	2293.95	0.005	0.005	0.005	0.005	0.005	807.248	853.538	558.206	970.858	648.795	532.904	401.348	2783.69	0.005	0.005	0.005	394.227	0.005	710.598	0.005	0.005	783.748
P70404	Idh3g	Isocitrate dehydrogenase [NAD] subunit gamma 1, mitochondrial	18463	20314	14258.2	6867.23	35725.2	35835.9	25612.8	32237.1	45585.1	27821.1	18759.8	32333.6	14818.3	5762.19	11665	28530.2	21048.8	14948.7	26638.2	13794.4	13302.3	15481.8	18229.8	21216.7	15941.5	15719.4	9848.79	22726.5	14826.5	23952.7	23572.5	16468.8	14100.7	10483.9	10756.4	20188.3
P70407	Cdh9	Cadherin-9	612.549	428.802	384.071	2022.77	649.83	477.003	625.208	137.865	413.343	482.722	0.005	0.005	0.005	0.005	0.005	520.478	717.133	0.005	668.119	513.743	0.005	0.005	0.005	0.005	0.005	0.005	0.005	0.005	0.005	760.383	386.296	0.005	0.005	0.005	0.005	0.005
P70408	Cdh10	Cadherin-10	1454.26	0.005	1002.04	6121.54	2840.49	2144.64	964.994	227.204	2013.83	0.005	0.005	0.005	0.005	933.42	0.005	1072.77	2901.22	1786.69	1590.72	656.56	681.164	0.005	928.542	174.335	1096.04	528.158	0.005	1640.32	2303.02	1877.54	1054.85	0.005	377.832	0.005	0.005	592.172
P70414	Slc8a1	Sodium/calcium exchanger 1	13541.6	13128	12548.3	27498.1	17072.5	16187.8	7957.93	7992.65	11095.1	4913.94	4871.37	5906.18	10697.5	13992.3	14128.7	19346	19127.9	17935.9	10036.9	6618.77	5624.31	4208.65	3819.6	5282.08	9710.19	11549.4	7899.94	13479.7	14776.5	16173.3	7928.54	1894.91	4254.32	2626.09	3496.33	3471.9
P70441	Slc9a3r1	Na(+)/H(+) exchange regulatory cofactor NHE-RF1	16205.5	12688.3	17443.1	51504.9	16627.4	16947.8	32863.7	23882.4	27732.1	28762.5	26244.4	22444.7	11009.1	23018.9	17710.6	14776.8	16496.7	16278	22604.8	25559.3	30150.4	25440.8	29708.8	33568.1	17333.2	14847	15205.9	23222.4	21248.4	34186.9	36489.9	43598.4	37458.9	33979.4	28539	34441.3
P70663	Sparcl1	SPARC-like protein 1	1442.36	0.005	1272.69	4506.45	1178.05	956.593	1196.37	1912.79	1728.84	778.003	304.546	1733.37	0.005	691.118	1322.11	431.978	619.635	303.56	1190.55	1341.65	1342.91	860.149	1338.08	1384.16	718.824	731.239	1607.36	772.554	968.227	1867.59	1318.06	1093.35	1488.08	1887.86	0.005	1351.6
P70670;Q60817	Naca	Nascent polypeptide-associated complex subunit alpha, muscle-specific form;Nascent polypeptide-associated complex subunit alpha	12737	9029.42	17485.9	6849.96	2103.17	1490.43	7779.67	6944.91	1933.23	12139.7	3516.96	5063.34	17305.5	9117.49	6703.25	1245.59	873.815	899.23	2204.46	3773.13	4977.64	5386.71	7304.03	5391.78	7123.31	4586.26	32248.9	557.911	1469.19	3374.61	4600.75	4625.58	8279.92	2200.66	611.175	9603.14
P70677	Casp3	Caspase-3	0.005	0.005	445.571	0.005	262.999	432.88	0.005	24120.2	0.005	0.005	303.341	0.005	29181.2	0.005	0.005	178.547	630.061	277.266	358.8	889.113	932.826	169.57	0.005	607.822	0.005	0.005	0.005	338.795	0.005	828.475	775.05	0.005	1741.82	5953.13	0.005	802.755
P70697	Urod	Uroporphyrinogen decarboxylase	1466.91	0.005	1423.31	3284.48	684.646	672.705	651.092	930.527	1108.49	911.232	226.197	0.005	0.005	1522.92	0.005	321.416	776.689	523.831	313.438	751.506	1143.71	814.613	711.762	1316.13	1648.81	1543.62	2534.33	1044.57	499.523	881.443	2651	0.005	1214.17	680.702	537.549	1836.12
P70698	Ctps1	CTP synthase 1	1861.9	1314.42	1031.49	1320.14	3490.02	1358.29	3060.26	1852.27	1734.37	3567.74	1429.85	22.9491	0.005	1157.73	623.618	1377	1526.83	436.366	1759.31	1473.1	1436.09	910.198	1702.7	1265.96	1397.07	893.048	0.005	1346.04	1488.28	2103.13	572.611	31.8378	0.005	0.005	512.733	1460.35
P70699	Gaa	Lysosomal alpha-glucosidase	10250.2	4752.34	6236.57	6396.89	1507.95	2293.96	3576.72	2968.67	2162.72	2953.81	2943.62	1734.24	9981.1	13162.5	2022.35	2054.54	2415.05	1902.79	2333.5	3267.71	2261.89	1799.12	1995.3	1546.24	8463.4	12985	11055.7	3001.76	4529.81	3370.67	3493.99	305.15	2715.27	4906.26	3293.42	2688.38
P70704	Atp8a1	Phospholipid-transporting ATPase IA	15018.7	17314.1	10954.9	9782.67	11342.6	20504.1	2993.82	2034.07	4717.12	1684.44	1231.11	2020.53	8946.65	5880.52	7878.27	23032.6	14786.3	9263.26	13850.3	10531.1	4164.23	1048.71	1120.92	1043.26	11761.9	12846.3	4087.49	12875.8	12910.3	10632.1	3477.04	1013.95	2297.22	2493.15	782.806	1486.04
P80313	Cct7	T-complex protein 1 subunit eta	12928.8	13363.9	15028.8	9771.98	9872.18	11485	10050.8	11974.4	10121.4	12908.5	12852	14357.8	18666.1	13661.8	13926.3	13976.7	11969.8	9993.15	12604.3	13285	14375.7	14689.5	14479.2	15169	16240.9	13367.6	18968.3	13565.9	11025.8	11980.3	11310.8	14276.5	12119.7	15654.8	10007.8	14285.2
P80314	Cct2	T-complex protein 1 subunit beta	10864.2	10319.4	10694.7	7736.34	8357.25	11346.8	9556.56	11020.6	9595.24	10430.1	10443.9	11023.7	16784.2	7747.56	11926.8	12494.6	9933.09	8882.28	11127.7	12306.8	12197.2	12301.1	10564.7	9989.1	13993.7	10465.5	16841.7	11473.4	7585.06	8341.03	9511.71	7108.69	6212.61	6484.39	9376.43	9712.81
P80315	Cct4	T-complex protein 1 subunit delta	20627.9	23745.8	18469.3	6481.47	18160.8	20060.6	17839.2	22448.7	18262.9	22382.8	21639.5	23389.1	31401.9	15952.9	22975.4	22450	18635.4	17064.1	23304.4	21724.3	20648.5	23012.7	21149	20846.9	24862.3	24930.1	35038.8	20970	20008.1	19199.4	17830.7	22827.1	17794	24782.1	24591.4	21585.2
P80316	Cct5	T-complex protein 1 subunit epsilon	35701.3	40196.2	35464.5	25648.9	29126	39901.3	32357.3	39591.4	35302.7	35075.2	44988.4	44651.1	57367	35060.5	50140.5	36002.7	33115.2	28254.8	34210.6	40125.7	36006.3	34307.2	30845	34539.6	39324	52261.5	59244.9	34067.8	37160	29889.7	28052.1	30927.8	30767	38783.2	44033.6	27357.2
P80317	Cct6a	T-complex protein 1 subunit zeta	10134.4	12054.5	9439.37	4487.08	8815.82	11327.4	8970.61	10814.3	9298.89	10750.4	10458.9	12548.2	19516.6	11305.4	9928.88	11003.7	8572.93	7339.45	9590.15	9227.47	8978.6	9971.88	9220.75	9889.43	9910.24	12339.9	18596.3	8827.34	8613.86	9191.05	8159.98	14033.3	7511.69	8947.97	11134.6	9498.57
P80318	Cct3	T-complex protein 1 subunit gamma	31957.8	32915.6	38474.3	25418.7	27511.7	31830.9	28783.9	31056.2	29114.5	30519.1	28537.5	31284.2	38077.5	34530.5	18621.4	32651.4	26139.9	19172.7	30121.6	32950.6	29218.7	30234.2	37428.1	35733.9	32472.2	28337.1	45605.6	28870.9	22763.6	31713.8	27518.6	30546.1	27181.8	36268.8	17507.6	32831.1
P80560	Ptprn2	Receptor-type tyrosine-protein phosphatase N2	337.968	0.005	1014.05	2586.58	298.587	1298.42	218.155	437.322	1578.52	733.698	632.179	866.746	0.005	1.37356	0.005	590.26	883.267	781.966	1375.4	783.437	474.026	217.732	174.518	532.529	1255.59	311.86	0.005	1239	736.5	538.249	543.426	1.8136	813.165	0.005	20.6603	542.417
P83093	Stim2	Stromal interaction molecule 2	7516.18	4519.64	7404.57	11007.4	2601.01	2910.27	3618.17	3378.84	3039.42	3201.45	4491.24	4.01439	2064.01	4992.15	2523.75	1892.17	2267.97	1512.12	2085.87	2776.89	2461.41	2085.24	2269.76	1403.63	6207.44	2673.82	69.5243	2337.06	2036.11	1655.72	4409.33	1515.14	2001.08	792.94	109.125	2540.16
P83510	Tnik	Traf2 and NCK-interacting protein kinase	685.342	5496.86	2784.88	3169.43	1666.51	3339.25	2241.6	2908.15	3732.8	1126.2	471.103	3330.92	1617.47	0.005	5.90976	3138.35	3774.18	519.088	5283.1	3302.95	2150.96	2868.41	3713.73	4060.3	2057.66	721.207	0.005	2161.07	3127.8	1850.9	1632.9	6.06535	764.831	0.005	0.005	2534.34
P83741	Wnk1	Serine/threonine-protein kinase WNK1	0.005	0.005	493.544	2180.07	312.77	895.574	0.005	1064.73	631.93	0.005	0.005	0.005	0.005	3269.84	0.005	1239.8	867.624	0.005	369.818	1162.94	0.005	0.005	0.005	1596.87	1432.28	0.005	0.005	1574.3	678.443	0.005	1867.1	0.005	2031.17	0.005	0.005	1402.98
P83870	Phf5a	PHD finger-like domain-containing protein 5A	915.729	2681.08	4406.84	1311.09	0.005	729.781	7337.34	5940.58	1691.21	1247.29	4856.99	3997.3	11221.7	7900.64	5610.7	0.005	886.735	0.005	1616.64	4113.11	3831.47	5466.21	4823.25	4638.09	4804.22	6776.52	12593.9	887.523	0.005	991.303	2219.77	6123.66	3342.11	4419.06	7405.01	5562.1
P83882	Rpl36a	60S ribosomal protein L36a	13191.8	14321.7	14999.7	4764.89	3308.73	3218.76	9026.43	11314.1	4722.67	12791.4	8640.37	11700.3	32968.1	24555.2	15122.6	2785.88	2521.38	2649.35	4521	8307.18	8132.47	8044.44	11992.3	11834.2	14989	18553.5	43061.9	3439.17	3216.82	6422.79	7441.94	12499.6	10526.4	11774.7	10345.3	10300.2
P83887	Tubg1	Tubulin gamma-1 chain	3967.14	3466.34	4231.48	9136.61	5622.6	4967.7	3308.47	3391.28	4631.49	3607.73	637.772	594.901	1710.01	5194.54	1982.2	3386.15	4424.17	1612.9	3484.99	4147.07	1964.25	1849.02	3930.32	2586.83	3328	3941.63	4110.17	3202.64	3083.7	2302.73	2294.46	3697.96	4681.59	3211.01	4079.73	2490.15
P83917	Cbx1	Chromobox protein homolog 1	812.609	467.807	2379.84	0.005	0.005	0.005	1036.07	3953.43	451.434	3526.38	2147.33	1996.26	8964.64	3563.37	0.005	0.005	0.005	0.005	826.515	2650.34	1652.89	4671.37	2761.86	1515.65	1673.25	1817.83	3878.59	0.005	0.005	0.005	939.741	725.751	0.005	1169.8	2310.5	3436.18
P83940	Eloc	Elongin-C	14036.7	19337	9873.48	24562.9	16505.6	17265.5	16020.4	17405	17105.1	17086.6	14222.7	15434.4	10460.8	7572.12	6997.83	7408.15	5924.9	3146.25	5399.29	5167.92	2584.4	4755.6	5679.29	3506.79	7936.33	6732.48	4669.78	7717.31	9296.64	4470.24	6539.49	140.604	2299.97	3518.18	6133.87	4340.19
P84075	Hpca	Neuron-specific calcium-binding protein hippocalcin	127470	158710	179879	151206	105401	128623	83255.9	62177.4	88404.6	72743.2	41414.6	74486.5	162862	110917	172980	168712	127028	99027.1	106195	71106.6	53099.8	66938.7	69893.3	75635.8	118685	153905	319263	119692	115783	147996	60872.8	69156.4	51576.2	56526.6	46275.5	47517.2
P84084	Arf5	ADP-ribosylation factor 5	83373.1	124940	94656.9	53726.4	107026	95689.7	70786.4	86325.9	79221.9	82564.1	77097.7	100713	150487	31452	101849	117635	93483	87555.4	96349.1	78908	76652.7	82897.8	68700.2	83695.3	84023.7	118799	151341	82823.5	88151.7	98601.1	70032.9	91085.1	79171	82652.9	86869.5	75578.8
P84086	Cplx2	Complexin-2	0.005	0.005	84.3687	338.728	0.005	35.128	0.005	87.4641	78.5252	0.005	0.005	0.606587	0.005	0.005	0.005	44.2977	49.9124	0.005	134.832	0.005	0.005	0.005	25.7863	0.005	0.005	0.005	0.005	0.005	1647.71	1094.88	0.005	0.005	0.005	0.005	0.005	0.005
P84089	Erh	Enhancer of rudimentary homolog	23446	23299.5	35891.6	7236.87	3902.15	2633.17	18234.8	21050.5	5841.05	37709.7	11316.5	24534.8	47929.2	14699.8	11794.9	1759.03	2473.75	1726.72	5531.74	7441.6	10130.7	22762.1	25774.4	22285.6	17157.8	26823.5	90974	1775.04	2951.47	3679.89	9993.52	31305.1	19715	12260.5	21212.7	30822.9
P84091	Ap2m1	AP-2 complex subunit mu	79082.5	127923	92897.1	50616	116500	115743	81284.7	113629	113588	101666	112870	113702	80874.5	22649.7	75701.8	118529	98178.7	80982.8	113080	75263.1	69860.7	100540	84386.6	96672.3	69339.7	87549	61150.4	89284.9	87844.2	66811.7	77203.1	72380.2	66233.1	82679.1	91407.1	70885.1
P84096	Rhog	Rho-related GTP-binding protein RhoG	683.146	0.005	1107.05	1490.31	2338.42	3541.48	2025.15	2129.9	3303.82	1612.82	505.011	1.849	0.005	3738.29	1680.69	1523.26	2201.28	2668.55	3988.88	3050.55	1841.3	1823.59	973.426	1175.64	2060.57	468.359	576.648	3145.29	4186.14	4008	1897.1	2166.96	3666.59	0.005	0.005	2956.61
P84099	Rpl19	60S ribosomal protein L19	4756.56	3353.6	4924.19	7712.08	715.609	1286.3	3296.27	3889.17	2237.02	4114.28	3911.77	4956.67	12109	12789.4	3165.05	489.633	661.385	1433.12	1793.98	3895.74	2617.96	5188.85	960.954	5619.02	6569.44	4191.91	8686.54	453.763	593.946	4572.48	3224.3	1924.56	6880.63	2644.42	2501.02	3229.18
P84104	Srsf3	Serine/arginine-rich splicing factor 3	84818.6	69359	70725.2	29405.8	6806.7	9189.68	81549.5	93303.4	27825.1	127337	102962	133541	177725	202596	132122	4762.26	6124.14	10604.9	14309.1	77320.1	81044.6	83642.9	58555.3	72720.3	90793.9	148023	326719	11131.2	16098.7	13207.8	67972.3	150806	68824.6	168663	587695	75188.7
P84309	Adcy5	Adenylate cyclase type 5	1739.63	0.005	978.49	1540.18	513.959	1377.79	2353.35	1618.26	1811.83	959.75	586.276	0.005	0.005	241.489	0.005	1146.35	1280.74	1213.36	1275.99	1136.51	617.056	415.51	401.763	469.594	1239.14	361.803	0.005	1737.64	1636.37	1332.73	1120.79	0.005	607	0.005	518.427	556.437
P85094	Isoc2a	Isochorismatase domain-containing protein 2A	397.84	429.234	1022.09	124.963	1626.84	731.834	2386.2	901.94	1907.21	2422.69	1576.88	0.005	497.576	0.005	0.005	1202.08	1085.15	415.834	2846.42	1364.07	747.411	1171.83	913.525	1003.49	361.887	631.352	0.005	839.333	3534.12	275.961	1027.84	0.005	728.345	0.005	526.135	1171.91
P97298	Serpinf1	Pigment epithelium-derived factor	0.005	0.005	0.005	0.005	0.005	0.005	0.005	0.005	0.005	0.005	0.005	0.005	0.005	0.005	0.005	0.005	0.005	0.005	357.884	638.622	0.005	0.005	0.005	0.005	512.037	0.005	0.005	366.297	816.484	214.566	576.63	1.94947	0.005	389.586	0.005	0.005
P97300	Nptn	Neuroplastin	13471.7	11921.7	13813.2	20744.1	14181.5	14539.4	10945.7	11673.1	10316.9	11390	9181.41	13440	11377.3	13495.1	13973.2	16422.9	19092.9	13708.5	12180	11306.9	9088.57	10934.9	8681.47	8512.79	11654.4	7375.74	4007.9	12365.1	8065.55	8149.75	11172.3	5081.63	7719.2	7776.18	6400.9	7370.81
P97315	Csrp1	Cysteine and glycine-rich protein 1	4256.62	1131.8	3213.21	7314.13	9030.04	15025.6	7554.15	13301.5	14929.6	5742.91	12758.1	2715.85	115.062	32.3186	542.697	4614.93	5367.84	2009.64	7661.72	4402.48	2305.49	5083.03	2118.43	2597.55	4119.34	975.401	21.864	8671.94	3490.22	3221.34	7159.01	2135.63	4287.42	301.741	51.3489	7372.52
P97333	Nrp1	Neuropilin-1	3737.63	2809.74	2082.57	4739.47	2284.5	3066.48	649.797	1411.16	1388.16	326.194	1165.83	235.32	965.249	749.115	1779.66	3206.45	2647.47	1456.38	2014.34	2327.57	1339.62	968.861	1286.3	913.922	3342.23	1995.62	2311.13	3290.07	1688.24	2108.68	806.089	7.01337	1189.84	0.005	0.005	1046.52
P97350	Pkp1	Plakophilin-1	0.005	1.0086	0.005	0.005	804.69	0.005	0.005	473.089	1011.27	23286.8	0.005	0.005	5170.77	0.005	710.8	0.005	293.85	0.005	0.005	240.884	3478.14	60.7435	0.005	0.005	702.09	0.005	4282.02	0.005	1957.37	0.005	820.292	733.105	0.005	503.249	2669.21	3098.54
P97351	Rps3a	40S ribosomal protein S3a	26572.6	22263.4	28463.4	16374	4940.72	4939.25	16497.8	18804.5	7552.5	20862.5	20601.4	21413.6	68032.5	49093.2	35594.3	4708.27	5631.05	4876.37	9139.76	21059.3	20664.2	22733.3	22749.3	19735.7	36501	36967.9	83933.6	6944.91	5521.07	8515.82	16518.3	26966.6	18719.3	26513.8	23194.6	20274.2
P97352	S100a13	Protein S100-A13	12363.8	9348.05	10851.3	31327.3	13088	10741.9	14412.2	12048.3	13647.1	14351.3	10521.1	12922.5	6710.79	14755.1	8437.96	10798.3	10900.3	9731.82	18426.9	11869.2	13289.5	14303.1	13837.4	12645.9	22085.3	22958.7	23421.1	23217.6	32461.9	38057.5	30347.4	37337.1	44067.6	31711.2	33245.7	28344.9
P97355	Sms	Spermine synthase	5062.39	4334.51	5586.13	2787.81	3546.14	6615.55	3760.35	4969.22	7520.08	4877.21	4340.7	4971.1	4004.84	5314.68	4941.51	4670.89	4556.19	4717.45	4453.36	4916.17	4956.77	3671.09	3696.25	3777.95	11504.1	12494.1	11935.6	9324.92	6422.32	6025.78	5408.65	3698.82	3052.64	3984.35	5172.23	4512.96
P97370	Atp1b3	Sodium/potassium-transporting ATPase subunit beta-3	4418.78	2910.02	2483.2	10379.9	8808.21	7756.14	9031.07	11187.3	11016.8	9298.1	13879.5	4362.37	7.58968	3534.6	3696.87	2427.37	5128.35	7459.82	7922.76	4608.68	5199.3	9264.51	5211.11	2922.31	5903.81	4175.56	3118.9	13362.9	8085.95	4218.87	11128.1	8074.9	8102.28	499.86	4681.5	10258.6
P97371	Psme1	Proteasome activator complex subunit 1	6745.79	3743.85	8780.17	15650	7620.35	8158.83	6057.91	4538.43	6747.08	4666.23	2868.25	3521.02	6628.6	3172.3	5161.19	4589.32	5018.22	4238.45	5698.06	2233.76	4883.67	3825.86	3663	1534.96	2440.79	6030.68	585.329	3165.34	6301.48	10414.7	2877.4	5415.11	8245.17	3654.1	8450.82	6454.56
P97372	Psme2	Proteasome activator complex subunit 2	7458.99	5707.01	4598.83	2771.85	7326.24	6925.86	5131.27	5877.66	6399.16	5626.02	4275.41	4935.33	5722.42	2476.1	711.771	5719.73	5633.58	2794.02	4973.7	3508.25	2654.74	3189.97	3238.61	2118.54	4750.35	7245.89	6657.35	5385.19	8265.81	8423.08	5440.61	3106.32	7084.95	6755.61	12374.4	7308.7
P97379	G3bp2	Ras GTPase-activating protein-binding protein 2	12264.2	8785.95	15262.3	4313.15	1184.05	1055.12	6980.27	6653.44	2560.91	7574.74	5637.08	7428.35	36730.6	33888.8	21055.4	1401.78	1678.3	1069.32	3116.74	10698.3	9928.13	10159.7	9884.23	11002.7	16199.5	16719.3	43442.9	1053.55	863.593	2407.26	6380.21	5959.73	6452.21	6222.05	6730.81	7972.27
P97384	Anxa11	Annexin A11	12435.1	13871.8	8573.19	6349.88	10660.4	15370.6	19149.3	24560.9	17020.6	31737	19863.6	22240.1	10728.7	7632.39	11120.8	12732.3	10771.3	7177.7	16690.4	16331.5	19799.6	26764.8	17889.2	19650.3	16147.8	15373.5	15989.6	14261.4	16180.9	8608.26	16299.1	27563.2	14714.2	27177.2	21193.3	19357.3
P97390	Vps45	Vacuolar protein sorting-associated protein 45	3587.22	4498.52	3112.78	1752.02	3544.26	3727.62	2628.69	3817.54	2955.33	3904.96	3592.64	3810.72	6118.63	1495.7	3023.19	2990.65	3304.47	1679.48	2954.64	2891.94	2198.16	2377.71	2318	1816.61	4175.79	4195.28	3869.34	2179.39	2767.48	1625.08	1730.5	1939.19	1515.89	2969.81	2054.82	2096.63
P97411	Ica1	Islet cell autoantigen 1	5630.39	4495.24	5141.17	4330.27	6351.16	5623.65	4847.94	6240.79	5366.31	6144.16	6846.07	5740.04	3105.55	2318.36	4638.24	4863.26	5930.31	5512.7	4449.94	6044.08	6066.21	5637.75	4138.54	3736.93	7267.71	9224.55	5755.49	6576.98	8902.46	4832.07	6472.14	5876.12	5367.42	8630.58	6341.48	5787.97
P97427	Crmp1	Dihydropyrimidinase-related protein 1	449524	539084	456819	589190	494111	507216	363318	358599	381626	338148	412843	407726	559773	398420	596063	594032	511294	610246	430393	380156	419957	390204	356039	383954	402290	466379	556485	451692	489702	405731	321222	354974	361679	359368	420533	333057
P97429	Anxa4	Annexin A4	0.005	0.005	505.696	598.917	5357.31	1926.08	3255.9	910.372	2215.18	0.005	2301.27	0.005	0.005	0.005	0.005	1630.27	2379.94	1155.77	2287.19	2626.48	789.215	2218.2	0.005	1753.89	2342.08	0.005	3645.53	4508.6	6748.02	6218.89	5373.07	12372.9	7887.48	6660.28	8142.07	7740.06
P97433	Arhgef28	Rho guanine nucleotide exchange factor 28	1641.96	1595.01	562.993	0.005	0.005	2079.53	954.903	1057.04	1360.22	0.005	0.005	0.005	0.005	711.033	0.005	2561.95	1194.1	1211.4	0.005	1413.28	0.005	0.005	0.005	0.005	2339.63	4263.26	3961.78	2270.28	3004.32	2594.6	978.361	0.005	554.962	0.005	0.005	839.922
P97434	Mprip	Myosin phosphatase Rho-interacting protein	180.996	0.005	42.5596	0.005	340.014	203.548	121.144	0.005	151.457	0.005	0.005	0.005	0.005	0.005	0.005	226.518	210.968	39.9549	235.168	0.005	0.005	0.005	206.901	0.005	0.005	0.005	0.005	43.715	494.91	70.8535	38.6572	0.005	0.005	0.005	0.005	0.005
P97441	Slc30a3	Zinc transporter 3	18183.4	29559.8	19910.7	14204.6	32731.3	27140.3	19941.1	10839.3	28155.8	12136.7	9566.61	16095.1	9050.47	8008.47	8970.54	19305.6	20769	10474.8	25058.6	15506.8	5957.09	4869.38	8713.35	6898.85	12433.9	8531.95	3495.52	19943	20149.7	11705.4	11540.9	1494.66	3416.82	8684.99	9886.19	4885.54
P97445	Cacna1a	Voltage-dependent P/Q-type calcium channel subunit alpha-1A	3260.84	5070.56	4374.2	8247.03	5084.5	4710.64	2815.22	2383.88	3880.82	3073.98	1795.26	1680.44	494.532	968.046	9.51328	3341.96	2701.37	2594.14	2257.69	2106.82	2189.78	1176.49	2004.72	2160.88	2852.42	735.407	1149.41	3545.37	3367.4	3407.54	2005.14	82.2996	834.266	83.1968	982.249	1598.61
P97447	Fhl1	Four and a half LIM domains protein 1	97.8794	243.955	0.005	0.005	0.005	0.005	0.005	0.005	126.052	0.005	0.005	0.005	0.005	0.005	0.005	0.005	41.2564	0.005	23.4279	0.005	0.005	0.005	0.005	0.005	71.1657	0.005	0.005	94.2857	0.005	0.005	73.3808	0.731686	137.25	0.005	0.005	123.574
P97449	Anpep	Aminopeptidase N	321.286	0.005	173.49	1497.72	986.775	1432.97	370.221	0.005	1317.03	337.97	365.532	0.005	0.005	0.005	0.005	161.97	994.907	588.435	1117.93	905.547	519.743	259.29	0.005	0.005	756.196	0.005	0.005	1381.18	1659.49	458.109	1857.39	0.005	353.81	560.398	559.612	603.801
P97450	Atp5pf	ATP synthase-coupling factor 6, mitochondrial	29303.9	45563.4	38436.7	104620	57075	48638.8	40832.7	52775.2	61037.9	45622.6	36447.6	55802.2	66855	38317.6	29618.2	53500	36366.5	24207.9	57695	21835.6	16409.2	33838.8	46378.7	41574.7	16183.1	21598.8	44506.8	21149.1	30943.6	45579	22841.2	29282.4	25967.6	31086.4	39151.6	24081.9
P97461	Rps5	40S ribosomal protein S5	41454.3	16824.9	14767	12426.7	3250.82	3984.19	28727.4	17337	4899.79	18963.6	42471.2	14214.6	22176.7	18346.4	40273.9	834.727	2270.94	4738.13	3102.4	21094.3	18150.9	20060.2	6406.6	6571.83	47797.1	48440.5	75342.9	8304.66	6723.17	4563.76	24295.3	31137.6	21579.8	40163.1	35186.8	21864.2
P97470	Ppp4c	Serine/threonine-protein phosphatase 4 catalytic subunit	7530.49	6076.54	5087.51	8725.98	3313.92	2718.92	5290.16	4365.1	2449.75	5334.16	3081.71	3202.11	4599.22	6332.72	2975.88	1523.41	2396.8	1401.83	922.131	3857.32	2281.42	2537.06	2277.72	1248.96	6537.26	5336.16	3993.13	3072.96	11935.7	2508.62	5326.34	3231.18	2151.81	4743.4	315.582	3074.97
P97478	Coq7	5-demethoxyubiquinone hydroxylase, mitochondrial	1937.81	1884.63	2030.99	3595.13	2809.87	2777.79	2447.23	3120.93	3025.32	2165.85	3398.28	1694.98	1185.32	266.565	2.66717	1695.73	2620.97	2393.82	2305.46	2783.34	2757.52	2345.57	2222.25	2279.69	2859.88	1629.44	501.089	3730.57	2795.31	2067.48	3033.36	1988.27	3442.71	4150.6	2414.25	2855.75
P97492	Rgs14	Regulator of G-protein signaling 14	6912.94	5829.23	9822.04	5223.2	5028.64	13112.3	4252.71	1516.44	11247.6	924.024	1100.96	1525.09	4862.35	9698.55	12658.1	10170.2	6494.14	5711.91	9266.18	1650.92	993.895	546.145	1203.88	912.758	10730.9	9590.56	10325.3	13692.3	9404.71	18580.3	5921.98	859.054	1240.85	940.474	0.005	1061.7
P97494	Gclc	Glutamate--cysteine ligase catalytic subunit	3631.36	2980.37	3889.96	6046.52	4204.29	5303.16	3213.64	4131.55	5061.86	2718.16	2478.71	3185.4	1112.81	2510.36	1328.18	3594.88	4965.06	2245.95	4099.66	2928.54	2506.2	1820.54	3580.91	3041.06	3305.43	2255.83	1958.44	3470.77	3036.75	3193.65	2774.23	1698.78	2384.62	2296.68	2556.25	2515.78
P97742	Cpt1a	Carnitine O-palmitoyltransferase 1, liver isoform	2317.87	1111.2	2103.8	913.374	3712.79	3375.86	9261.34	3203.28	3616.12	7024.73	1600.14	2591.3	1751.05	0.005	0.005	1933.97	2232.54	1458.47	3073	1420.49	1217.31	1923.77	2654.9	3234.41	2272.64	732.305	1910.53	3263.74	3554.67	6045.95	3163.43	4945.43	4599.57	2559.29	2260.68	3206.58
P97760	Polr2c	DNA-directed RNA polymerase II subunit RPB3	617.788	0.005	0.005	0.005	0.005	0.005	0.005	1240.69	0.005	623.955	806.64	508.671	1134.06	0.005	0.005	0.005	64.4147	0.005	361.334	1643.1	306.663	1732.27	136.624	199.027	535.735	0.005	0.005	0.005	0.005	0.005	296.149	0.005	582.316	632.711	0.005	425.134
P97765	Wbp2	WW domain-binding protein 2	8580.69	11695.5	14558.3	7281.41	11139.5	5816.69	10225.9	11554.3	5219.16	11349.4	8986.87	14494.1	184.309	4945.16	5048.55	8795.75	6738.27	6928.21	7587.94	7600.88	6466.52	8530.7	7468.1	8071.33	9124.49	4784.32	6871.12	9607.83	9173.69	5731.05	8833.49	449.535	6304.23	7967.41	4165.27	8138.92
P97772	Grm1	Metabotropic glutamate receptor 1	7100.81	3963.06	5890.88	11869.8	7007.97	9544.81	14379.7	15260.6	16212.6	15677.6	18906.3	15033.8	6174.76	5392.91	5696.11	6996.8	6773.34	7910.35	14408.6	16297.6	18586.1	15819.5	8705.07	10245	7864.39	9051.87	3629.82	9290.52	8156.82	3295.75	16669.2	18251.8	16234.2	24835.1	21562.4	17235.9
P97789	Xrn1	5'-3' exoribonuclease 1	167.741	446.773	986.179	0.005	805.695	860.055	502.6	705.234	314.978	1824.78	792.541	1122.91	0.005	294.755	85.1957	430.39	575.036	274.868	504.223	1045.34	804.19	652.046	480.279	302.849	2466.3	525.244	0.005	1203.21	1119.94	480.193	906.205	444.1	862.139	1718.14	800.925	1027.16
P97797	Sirpa	Tyrosine-protein phosphatase non-receptor type substrate 1	40293.6	47393.2	59268.7	86446.2	62333.7	49051.9	49434.7	38660.9	41889.6	41975.4	34354.3	24198	29076.9	44098	40446.6	69078.1	64185.9	54436	57572.3	36747.9	43802.8	43645	52550.3	55471.8	25285.9	28654	24208.7	40230.4	46198.3	44866.8	38065.4	34384	31637.6	22318.5	22664.2	34137.1
P97798	Neo1	Neogenin	3712.54	1482.92	2030.21	2614.57	4732.23	4179.61	4263.57	3932.31	4674.87	3979.45	4064.34	1336.75	0.005	1426.38	1532.47	2917.75	3554.03	2192.77	3292.62	3707.32	3389.93	2942.5	2147.26	2372	3533.78	2149.27	3068.11	5361.47	4834.5	4169.16	6108.03	3413.74	4499.22	6945.34	3684.75	4394.02
P97807	Fh	Fumarate hydratase, mitochondrial	26516.4	33468.9	36887.3	46781.8	43613.4	31023.5	40901.5	33180.2	35996.7	39744.7	42096.7	40454.5	43860.7	21654.2	42591.9	42678.9	35237.3	51031.3	44288.8	30302.5	44586.7	44360.6	43466.3	49003.5	28207	28562.3	50170.7	34030.2	34928.5	36344.2	34705.3	46520	38846.3	39389.1	43183.2	42290.8
P97813	Pld2	Phospholipase D2	276.528	314.679	131.714	0.005	121.078	299.093	487.357	489.613	669.103	0.005	88.1603	7.03678	0.005	0.005	0.005	0.005	391.489	228.336	294.589	566.573	0.005	420.77	145.972	362.059	301.1	325.25	2.1501	790.998	257.082	429.128	545.783	461.828	0.005	1156.74	0.005	964.195
P97821	Ctsc	Dipeptidyl peptidase 1	1476.43	0.005	0.005	1337.99	632.081	692.418	0.005	0.005	862.413	0.005	0.005	0.005	0.005	692.846	0.005	0.005	683.412	399.116	996.467	891.514	373.288	0.005	0.005	0.005	2871.26	1901.35	2966.9	1453.55	3698.24	1849.23	1592.73	1.65092	1720.64	1250.22	0.005	0.005
P97823	Lypla1	Acyl-protein thioesterase 1	3369.92	2640.75	5314.46	3913.72	5806.06	4983.07	5037.25	3505.04	5502.23	5035.39	5844.53	5267.65	4704.42	2505.49	3729.49	4246.2	4962.62	5870.39	6406.7	4820.11	6788.56	7257.4	5752.71	6360.52	4309	5437.44	0.005	5464.18	7919.87	6553	4909.29	6556.27	8766.34	3970.81	9417.98	8572.88
P97825	Jpt1	Jupiter microtubule associated homolog 1	503.486	1714.04	2619.28	3664.95	1876.47	1657.92	1246.01	1580.86	1553.91	1069.26	599.28	0.005	1781.71	0.005	0.005	1270.25	1215.38	0.005	2105.66	1036.24	0.005	653.768	2052.52	0.005	493.854	0.005	0.005	941.273	0.005	1979.34	0.005	0.005	0.005	0.005	0.005	557.526
P97855	G3bp1	Ras GTPase-activating protein-binding protein 1	10293.1	4779.17	7190.01	7702.96	2546.26	3127.46	7887.97	7337.38	4321.02	18786.7	8643.66	9244.06	20883	23449.3	14577.6	1356.63	3369.04	3287.15	4611.76	11911.5	12058.3	10200.4	9674.55	7701.21	12941.2	15326.7	22251.3	3258.91	4023.61	6542.68	9196.59	10496.5	10608.1	9397.55	11640.8	8764.92
P97861;Q9ERE2	Krt86;Krt81	Keratin, type II cuticular Hb6;Keratin, type II cuticular Hb1	24515.6	30867.3	20402.7	51392.6	47083.5	70257.4	43338.5	52870	55595.5	40789.6	32240.9	41273.2	41699.4	128897	54481.2	49961.7	50627.1	37670.8	76739.3	78882.9	39291.3	25241.6	28353.1	29183.6	25184	36119.9	52054.2	47545.6	54749	67648.9	30082.8	52614.2	25088.1	24019	28349.6	24091.5
P97929	Brca2	Breast cancer type 2 susceptibility protein homolog	2513.88	1220.59	2414.72	4456.57	2427.97	2301.69	5314.93	8148.92	5787.84	8120.11	5784.33	10534.2	1936.24	3900.02	756.734	1315.67	1901.37	224.109	3931.64	5074.45	3274.61	4685.45	6014.77	4572.49	2422.15	2321.26	1005.45	1302.08	1500.91	3274.92	5503.27	6307.19	5604.41	8649.38	8842.34	4566.11
P97930	Dtymk	Thymidylate kinase	3399.26	2164.35	2551.1	6702.46	6126.43	3889.77	4104.87	4294.94	4593.51	4856.48	4780.89	1252.68	1685.77	518.473	1875.26	3534.6	4150.21	5254.42	3647.9	4802.31	4801.46	3609.7	4027.14	4062.32	3761.51	695.907	2779.76	4971.98	6388.97	2633.26	4665.15	6097.91	4565.41	7368.96	5269.12	4927.06
P97952	Scn1b	Sodium channel subunit beta-1	13861	10448.1	5643.04	14232.1	11671.2	14331.8	8884.39	10553.6	10555.5	9358.25	9749.53	7520.4	6427.41	13191.9	8301.67	11459.1	13227.9	9460.99	7822.47	9463.05	6587.46	7369.13	4221.77	5223.12	12580.1	13459.3	7318.82	17906.3	19703.5	9911.92	10631.3	5326.45	5412.4	4496.48	3697.25	5375.12
P98203	Arvcf	Armadillo repeat protein deleted in velo-cardio-facial syndrome homolog	0.005	0.005	0.005	0.005	1	1.89254	0.005	0.005	0.005	0.005	0.005	0.005	0.005	0.005	0.005	0.005	0.005	0.005	0.005	0.005	0.005	0.005	0.005	0.005	0.005	0.005	0.005	0.005	0.005	0.911771	0.005	0.005	0.005	0.005	0.005	0.005
P99024	Tubb5	Tubulin beta-5 chain	143981	151654	111567	265559	183965	164837	164221	165324	141606	139739	157340	140182	146835	167335	230197	156306	148902	178759	132460	138288	129590	122476	140415	129570	108564	141277	97427.5	130765	157013	124047	130803	133105	168959	138382	420160	136098
P99026	Psmb4	Proteasome subunit beta type-4	8831.58	8840.3	8135.96	6423.41	9271.58	10113.1	8032.61	12652.7	10588.7	11031.1	13738.5	11737.3	1601.82	9976.88	11781.3	9198.68	7612.41	7343.29	10502.5	12394.4	10377.9	15075.3	6383.91	5181.19	11749.2	10378.9	16010.7	9790.81	7885.45	7850.3	10567.5	10295.6	12210.9	13206.2	10642.2	10735.9
P99027	Rplp2	60S acidic ribosomal protein P2	15932	10517.8	19028.5	24780.9	4822.08	3637.6	12698.1	14033	6902.89	16383.7	12915	10634.3	40306.2	32131.5	13.0353	3685.59	3034.26	2666.52	6444.1	9197.98	9233.69	10798.5	11609.5	10497.8	20695.5	18511.2	73792.7	3225.04	9371.97	6531.94	11195.8	406.053	12282.3	19477.7	6054.36	11512.4
P99028	Uqcrh	Cytochrome b-c1 complex subunit 6, mitochondrial	38826.2	23333.6	40045.1	137564	23643.6	29634	39712.3	26763.4	47267.7	37999.7	27848.9	38101.5	27623.6	40066.7	22772.8	16326.2	17593.5	36239.8	19372.2	9262.83	25501.2	18013.6	38032.6	36223.6	29537.9	29742.6	711.745	40190.8	48012	52890.6	57210.8	36909	54254	27481.1	29639.8	36402.2
P99029	Prdx5	Peroxiredoxin-5, mitochondrial	145064	169372	141395	320489	167231	151943	183197	177811	187988	173164	216817	220401	188758	167328	153238	155789	151332	172547	173802	145440	171120	190758	186637	197719	133297	160807	203893	165102	187454	194966	191923	248164	196156	256413	265738	175932
Q00493	Cpe	Carboxypeptidase E	24599.3	20117.4	19248.1	27421.4	17176.4	18626.3	10595.6	11029.5	13195.7	7277.76	7998.69	9137.71	19508.5	29092.4	13803.9	18371.7	17797	15448.5	16962.5	15455.3	10584.8	6092.98	8209.65	7110.93	21045.2	17107.5	17745.1	21477.6	16834.7	21545.4	15715.3	8834.28	12776.5	7539.63	5910.18	9730.06
Q00558	F8a1	40-kDa huntingtin-associated protein	0.005	0.005	952.387	0.005	0.005	318.163	0.005	0.005	264.659	0.005	0.005	0.005	0.005	0.005	0.005	929.966	114.158	204.757	216.34	228.974	0.005	128.836	0.005	391.214	197.673	0.005	0.005	0.005	0.005	0.005	0.005	0.005	0.005	0.005	0.005	0.005
Q00612	G6pdx	Glucose-6-phosphate 1-dehydrogenase X	4168.7	2670.96	5136.38	14920.4	5918.1	5877.44	6081.44	6032.5	6623.84	6284.43	6251.63	5591.25	1985.01	6005.79	5375.47	4940.78	6342.28	5035.88	6781.93	6092.85	6326.83	6717.24	6536.83	5773.72	5460.22	4597.08	5855.87	7237.94	7858.37	9181.91	9880.93	14677	16169.2	8679.21	13714.5	9571.37
Q00623	Apoa1	Apolipoprotein A-I	0.005	0.005	187.063	0.005	0.005	0.005	0.005	0.005	0.005	0.005	0.005	0.005	10169.4	16429.8	4236.09	17973.3	10702.7	2001.66	15362.9	6855.04	1600.03	2499.46	2806.46	6111.35	8236.56	13182	0.005	4248.38	15531.1	5703.06	10409.7	30625.4	246.282	6794.43	1394.63	665.768
Q00898	Serpina1e	Alpha-1-antitrypsin 1-5	0.005	0.005	0.005	0.005	0.005	0.005	0.005	0.005	0.005	0.005	0.005	0.005	6104.57	4750.27	1664.72	8011.62	4766.84	1344.83	8786.77	3999.09	1279.51	2732.19	1101.54	1699.84	2630.7	2115.38	0.005	3085.05	3056	924.356	1251.09	4108.87	583.659	921.118	0.005	0.005
Q00899	Yy1	Transcriptional repressor protein YY1	812.186	338.57	1256.48	0.005	0.005	0.005	727.252	1648.36	631.162	1927.69	0.005	443.114	697.661	1578.4	0.005	0.005	183.705	0.005	585.848	874.118	81.3406	205.894	841.682	1009.39	487.81	0.005	2529.71	0.005	0.005	0.005	132.402	0.005	0.005	0.005	0.005	576.338
Q00915	Rbp1	Retinol-binding protein 1	566.783	0.005	378.551	261.736	805.39	865.718	365.937	682.644	1284.89	966.48	1981.94	440.636	0.005	503.662	0.005	454.626	635.869	299.547	872.682	1084.43	1244.57	1617.14	702.946	1721.34	1824	1057.45	0.005	1334.54	1758.49	287.637	2555.87	899.752	2772.55	2119.89	2366.86	1863.78
Q00PI9	Hnrnpul2	Heterogeneous nuclear ribonucleoprotein U-like protein 2	32520.9	24655.3	34753.3	2334.49	1329.24	1136.39	23777	28251.5	5584	33097.1	27878.3	32621.6	94205.1	51516.7	27107.7	515.54	1598.79	762.08	4631.82	22889.8	19099.8	24467.5	30084.1	29413.5	27729.5	36731.9	94564.8	1779.65	1923.64	1550.67	14741.2	34102.2	13609.9	33120	35786.4	26630.2
Q01063	Pde4d	cAMP-specific 3',5'-cyclic phosphodiesterase 4D	1722.69	2341.58	4261.3	3426.52	1740.7	3471.95	319.941	173.507	2061.79	522.495	0.005	0.005	992.85	1725	1059.45	3278.84	2785.76	1588.76	2428.92	1340.14	491.501	788.624	931.194	326.747	2013.11	2215.25	1074.54	2185.07	2197.59	3123.12	790.567	0.005	0.005	0.005	0.005	574.251
Q01065	Pde1b	Calcium/calmodulin-dependent 3',5'-cyclic nucleotide phosphodiesterase 1B	4412.36	2830.58	3642.91	10183.4	9664.57	6724.81	11326.5	18354.5	12692.2	12998.2	13691	20475	3366.32	2358.94	1322.99	4173.85	5450.13	5616.86	8044.02	7797.97	7683.53	9598.47	8311.82	6910.8	3928.92	1425.18	2225.05	4781.21	4177.28	4472.61	9087.59	11316.4	9097.91	13876.4	11633.3	8448.67
Q01097	Grin2b	Glutamate receptor ionotropic, NMDA 2B	16219.7	15946.4	19410.7	31141.4	21185.5	24564.9	11432.1	15752.4	17160.2	13368.7	10804.9	10686.5	9799.67	11431.1	9338.06	22695	20434.9	16135.9	15997.6	9338.07	11475.1	11075.1	15978.7	13928.3	15114.9	17467.9	9528.14	18512.5	14162.9	18960.7	10502.4	9232.4	12061.5	10287.5	9340.55	13690.9
Q01149	Col1a2	Collagen alpha-2(I) chain	0.005	0.005	0.005	2186.28	567.37	597.845	0.005	0.005	0.005	1894.26	3780.2	502.368	0.005	0.005	938.669	0.005	116.337	201.835	671.158	0.005	0.005	0.005	239.389	116.515	0.005	0.005	0.005	0.005	0.005	223.481	757.323	0.005	0.005	4496.17	5314.19	1190.96
Q01279	Egfr	Epidermal growth factor receptor	0.005	0.005	0.005	0.005	54.9324	0.005	0.005	0.005	0.005	0.005	0.523979	1.31213	0.005	0.005	0.005	126.078	119.485	0.005	178.022	121.612	0.005	97.654	0.005	0.005	0.005	0.005	0.005	99.8135	0.54004	0.005	54.2431	0.005	46.555	0.005	0.005	0.005
Q01339	Apoh	Beta-2-glycoprotein 1	0.005	0.005	0.005	0.005	0.005	0.005	0.005	0.005	0.005	0.005	0.005	0.005	355.721	193.607	0.005	459.69	189.623	0.005	503.161	0.005	0.005	0.005	0.005	0.005	112.218	0.005	0.005	218.915	166.224	0.005	84.4738	2.19574	0.005	0.005	0.005	0.005
Q01405	Sec23a	Protein transport protein Sec23A	5813.73	4823.5	7520.84	4078.59	3871.55	4424.92	5912.8	5349.02	3436.89	5286.52	4729.86	4799.07	6903.93	5850.56	7334.7	4072.69	4023.44	2726.69	4036.22	6768.77	6330.46	5930.53	5248.03	4185.32	8203.41	8724.57	16997.5	3728.82	5118.92	2464.21	4792.24	8158.56	4914.79	12119.7	8902.29	7117.7
Q01705	Notch1	Neurogenic locus notch homolog protein 1	0.005	0.005	0.005	0.005	0.005	0.005	0.005	0.005	156.588	0.005	0.005	0.005	0.005	0.005	0.005	0.005	0.005	0.005	79.5823	404.359	658.399	513.728	631.842	703.25	0.005	0.005	0.005	0.005	0.005	0.005	0.005	0.005	0.005	0.005	0.005	360.061
Q01768	Nme2	Nucleoside diphosphate kinase B	3503.31	2423.75	10501.4	10168.7	4616.8	4837.48	3263.38	3917.17	4807.38	3934.72	2634.02	2733.27	3766.04	1595.88	990.266	4150.99	4446.11	2374.19	5069.02	2756.5	2839.71	3703.32	10090	3970.93	2596.82	1801.59	2078.62	2769.25	6152.74	4544.86	2705.66	1992.61	3915.66	1797.67	4362.59	3547.45
Q01815	Cacna1c	Voltage-dependent L-type calcium channel subunit alpha-1C	510.451	0.005	921.151	4484.42	1440.86	1527.38	1644.59	3502.81	3403.53	2236.57	3616.13	2261.06	0.005	2316.84	0.005	730.161	1370.75	1470.16	3434.39	4654.32	4371.74	3646.68	4089.18	4222.8	1136.34	367.703	0.005	1244.21	428.598	821.35	4549.58	3744.64	4649.15	4671.85	1628.75	4684.53
Q01853	Vcp	Transitional endoplasmic reticulum ATPase	120686	124113	97078.3	158714	109998	119565	137766	130239	134520	142086	131151	162475	156962	218795	139575	103349	109882	112565	110113	134623	115786	118473	113477	122625	126309	152104	192969	123226	134237	118790	139719	143590	119227	150072	143046	104445
Q02053	Uba1	Ubiquitin-like modifier-activating enzyme 1	96927.2	89202.5	77217.3	86759.6	76618.2	75557.5	92006.8	84083.5	76662.1	89447.5	96115.4	99469.2	123068	144088	111416	76120.7	87443.5	81929.5	70722.9	96754.1	81297.9	83171.4	79538.9	75412.6	79870.9	96673.6	120405	70990.6	83306.3	67707.8	75874	94189.4	77398	104128	114215	71887.7
Q02248	Ctnnb1	Catenin beta-1	5342.64	4483.5	6111.84	16551.1	7103.26	6851.63	6382.07	6100.93	7074.23	5272.41	7866.46	7632.38	3291.23	4023.2	3170.78	6688.3	7490.13	8928.73	6579.84	6056.69	7488.96	5975.66	6757.06	5309.24	5941.34	3886.24	2692.81	8171.71	5524.68	5680.23	7858.67	6172.41	7694.13	7715.85	4022.23	6206.11
Q02257	Jup	Junction plakoglobin	4221.48	12033.2	2703.71	3604.13	12565.4	6160.49	6574.9	9975.66	4406.3	333680	15059.1	5370.97	86125.3	8108.78	10644.8	4401.9	6042.11	14544.9	5279.61	5308.73	121284	6187.71	4496.91	8261.59	14406.6	26491.3	67224	4614.06	5137.95	5479.9	12029	10988.3	8696.76	2465	13040.8	15541.3
Q02357	Ank1	Ankyrin-1	2076.19	1091.8	1208.08	929.553	1166.25	756.791	1251.28	746.671	902.931	805.684	368.949	0.005	1614.04	1624.37	1874.77	569.567	1223.59	432.69	793.351	1241.23	566.693	241.242	299.447	199.413	2000.13	1248.61	1453.4	1027.02	725.541	0.005	343.859	0.005	0.005	0.005	0.005	550.525
Q02780	Nfia	Nuclear factor 1 A-type	5155.44	5631.7	5554.22	10749.4	3018.74	2522.33	4866.67	14595.4	5280.9	5284.06	9707.35	10669.2	12450.2	952.218	0.005	0.005	1413	1316.22	2972.25	4953.95	2277.57	9694.57	10178.5	8307.1	2960.86	4573.71	9268.59	2629.88	1863.74	5050.09	7896.84	9293.33	6571.21	21645.3	15119.1	16468.7
Q02819	Nucb1	Nucleobindin-1	8493.92	4720.21	9947.49	2845.27	568.473	700.089	4312.66	4125.53	1410.34	4046.25	4876.54	3124.35	17537.1	15544.6	8835.9	390.309	826.861	850.024	1401.94	4953.48	3409.53	4525.07	5610.44	5479.76	9218.98	12346.5	23051.9	934.242	1028.49	1574.51	4739.11	4869.68	4208.79	6036.21	3596.58	4708.92
Q02956;Q62074	Prkcz;Prkci	Protein kinase C zeta type;Protein kinase C iota type	390.613	1.18699	701.663	280.129	608.44	154.294	0.005	0.005	89.977	0.005	0.005	0.005	484.303	393.798	2.1999	1096.48	668.388	1169.46	452.99	67.2135	220.411	0.005	0.005	0.005	384.084	322.624	2.97168	298.355	184.483	700.596	0.005	0.005	0.005	0.005	0.005	0.005
Q03137	Epha4	Ephrin type-A receptor 4	17637.3	17828.5	16539.3	20831	14956.9	18683.2	8006.92	8942.1	8939.77	7440.46	9847.18	9453.42	7960.74	9474.66	10318	17761.2	17923.1	17147.9	10038.9	9532	9025.25	8028.39	7354.09	7106.43	17492.1	12798.4	5213.18	22577.7	15971.7	10040.8	9445.02	6200.03	6147.91	4373.87	5598.57	5651.49
Q03141	Mark3	MAP/microtubule affinity-regulating kinase 3	3981.81	4011.02	4689.4	1149.48	4072	3989.69	2361.09	4290.21	4062.55	2879.24	1053.46	2270.19	2175.04	0.005	0.005	4711.68	4292.73	1220.4	5238.11	1433.86	1119.91	1999.65	4993.09	5041.32	1221.09	2095.53	3.2949	1836.02	2155.48	3570.67	590.471	0.005	378.63	607.706	0.005	1014.56
Q03157	Aplp1	Amyloid beta precursor like protein 1	2307.89	2350.07	4274.16	22910.4	0.005	3530.53	2058.31	1561.69	3017.5	0.005	957.596	0.005	0.005	4630.47	0.005	2879.86	3495.47	2364.84	3742.78	3521.67	4021.66	883.555	2237.1	1793.16	2775.84	0.005	0.005	2214.15	0.005	1938.53	5076.17	0.005	0.005	0.005	0.005	1706.04
Q03173	Enah	Protein enabled homolog	5688.85	3368.31	5949.17	15133.8	6258.45	6144.88	7036.84	5767.05	6002.8	7977.95	4636.75	5864.08	1782.69	3897.7	3010.2	5831.1	6587.42	4162.59	6114.38	6635.34	5738.04	5935.65	6601.64	5790.73	5203.19	3562.29	2856.54	5662.1	5183.95	9268.1	6642.52	6663.64	7151.23	8684.73	4289.57	7128.48
[truncated: 2,672 more rows]

## Sheet: S2
PL
Diseases or Functions Annotation	p	Activation z-score	Molecules	# Molecules	group# TBI days
Activation of NMDA receptors and postsynaptic events	5.21	-2	CAMK1,CAMKK1,GRIN2A,KRAS,LRRC7,PPM1F,PRKAA1	7	1
[truncated: 37 more rows]

## Sheet: S3
SM
[truncated: 27 more rows]

## Sheet: S4
DG1
[truncated: 43 more rows]

## Sheet: S5
DG2
[truncated: 24 more rows]

## Sheet: S6
results 1 day and 7 days up						1 day up					7 days up
[truncated: 45 more rows]

[truncated: 1 more sheets: S7]
